# Supplementary material for: Network component analysis provides quantitative insights on an Arabidopsis transcription factor-gene regulatory network
Source: BMC Syst Biol. 2013 Nov 14;7:126. doi: 10.1186/1752-0509-7-126 (PMC3843564; doi:10.1186/1752-0509-7-126)
Supplement: Additional file 1 — Input data for NCA. Gene reference sheet: Gene models for the genes analyzed in this study, their common names and the number used to represent them in Figures 1 and 2. Initial connectivity matrix sheet: Matrix of connectivity information obtained between TFs and target genes from AGRIS. AGRIS TF-gene verification sheet: Data retrieved from AGRIS for constructing initial connectivity matrix. Original microarray data sheet: Microarray data retrieved for all the genes in this study across four different cell types (named CLV3n, CLV3p, FILp and WUSp) derived from shoot apical meristems of A. thaliana using the Botany Array Resource. [file 1752-0509-7-126-S1.xlsx]

## Sheet: Gene reference
Gene model	Short name	Gene #
At1g69490	NAP	1
At1g69180	CRC	2
At2g35270	GIK	3
At2g27330	APL	4
At5g15800	AGL2	5
At3g02310	AGL4	6
At5g60910	AGL8	7
At2g03710	AGL3	8
At4g37770	ACS8	9
At1g33560	ADR1	10
At1g02810	INV1	11
At1g56660	UNK4	12
At1g57770	FAD bin	13
At2g25460	UNK5	14
At2g25890	UNK6	15
At1g69120	AP1	16
At3g23130	FLO10	17
At4g18960	AG	18
At2g42830	AGL5	19
At3g58780	AGL1	20
At2g42870	HLH1	21
At2g33380	RD20	22
At1g13260	EDF4	23
At2g22540	AGL22	24
At1g68840	RAV2	25
At4g22780	ACR7	26
At3g47340	ASN1	27
At2g44450	BGLU15	28
At1g68880	BZIP	29
At1g26310	AGL10	30
At5g03230	UNK1	31
At3g52470	LEA	32
At1g61830	UNK2	33
At5g49770	LEU1	34
At5g03790	HB51	35
At3g19390	GRA1	36
At5g60630	UNK3	37
At3g61250	MYB17	38
At3g43190	SUS4	39
At1g16070	TLP8	40
At1g35730	APUM9	41
At3g04620	DAN1	42
At1g11050	KIN1	43
At2g14210	AGL44	44
At2g18470	PERK4	45
At3g47680	DNA1	46
At1g14280	PKS2	47
At5g10140	AGL25	48
At3g26790	FUS3	49
At3g62100	IAA30	50
At1g28300	LEC2	51
At1g02400	ATGA2OX4	52
At1g52690	LEA7	53
At2g21060	CSP4	54
At3g57390	AGL18	55
At2g45830	DTA2	56
At4g25470	CBF2	57

## Sheet: Initial connectivity matrix
Gene	LFY	AG	SEP3	ap2	agl15	HY5	AP3/PI	FD	WUS	BLR
NAP	0	0	0	0	0	0	1	0	0	0			(connectivity sign not known)
CRC	0	1	0	0	0	0	0	0	0	0
GIK	0	1	0	0	0	0	0	0	0	0
APL	0	1	0	0	0	0	0	0	0	0
AGL2	0	0	1	0	0	0	0	0	0	0
AGL4	0	0	1	0	0	0	0	0	0	0
AGL8	0	0	1	0	0	0	0	0	0	0
AGL3	0	0	-1	0	0	0	0	0	0	0
ACS8	0	0	0	0	0	1	0	0	0	0
ADR1	0	0	0	0	0	1	0	0	0	0
INV1	0	0	0	0	0	1	0	0	0	0
UNK4	0	0	0	0	0	1	0	0	0	0
FAD bin	0	0	0	0	0	1	0	0	0	0
UNK5	0	0	0	0	0	1	0	0	0	0
UNK6	0	0	0	0	0	-1	0	0	0	0
AP1	1	0	0	1	0	0	-1	1	0	0
FLO10	0	1	0	0	0	0	1	0	0	0
AG	1	1	1	1	0	0	0	0	1	-1
AGL5	0	1	1	1	0	0	0	0	0	0
AGL1	0	0	1	1	0	0	0	0	0	0
HLH1	0	0	0	1	0	1	0	0	0	0
RD20	0	0	0	-1	0	-1	0	0	0	0
EDF4	0	0	0	1	1	0	0	0	0	0
AGL22	0	0	-1	0	1	0	0	0	0	0
RAV2	0	0	0	0	1	1	0	0	0	0
ACR7	1	0	0	0	0	0	0	0	0	0
ASN1	1	0	0	0	0	0	0	0	0	0
BGLU15	1	0	0	0	0	0	0	0	0	0
BZIP	1	0	0	0	0	0	0	0	0	0
AGL10	1	0	0	0	0	0	0	0	0	0
UNK1	1	0	0	0	0	0	0	0	0	0
LEA	1	0	0	0	0	0	0	0	0	0
UNK2	1	0	0	0	0	0	0	0	0	0
LEU1	1	0	0	0	0	0	0	0	0	0
HB51	1	0	0	0	0	0	0	0	0	0
GRA1	1	0	0	0	0	0	0	0	0	0
UNK3	1	0	0	0	0	0	0	0	0	0
MYB17	1	0	0	0	0	0	0	0	0	0
SUS4	1	0	0	0	0	0	0	0	0	0
TLP8	1	0	0	0	0	0	0	0	0	0
APUM9	0	0	0	1	0	0	0	0	0	0
DAN1	0	0	0	1	0	0	0	0	0	0
KIN1	0	0	0	1	0	0	0	0	0	0
AGL44	0	0	0	1	0	0	0	0	0	0
PERK4	0	0	0	-1	0	0	0	0	0	0
DNA1	0	0	0	-1	0	0	0	0	0	0
PKS2	0	0	0	-1	0	0	0	0	0	0
AGL25	0	0	0	0	1	0	0	0	0	0
FUS3	0	0	0	0	1	0	0	0	0	0
IAA30	0	0	0	0	1	0	0	0	0	0
LEC2	0	0	0	0	1	0	0	0	0	0
ATGA2OX4	0	0	0	0	-1	0	0	0	0	0
LEA7	0	0	0	0	-1	0	0	0	0	0
CSP4	0	0	0	0	-1	0	0	0	0	0
AGL18	0	0	0	0	-1	0	0	0	0	0
DTA2	0	0	0	0	-1	0	0	0	0	0
CBF2	0	0	0	0	-1	0	0	0	0	0

## Sheet: AGRIS TF-gene verification
#	TFName	TFLocus	TFFamily	TargetName	TargetLocus	IsTF?	TargetType	Confirmation	Category	InteractionType	Reference	Note	PubMedID
1	AP3/PI	At3g54340/At5g20240	MADS	NAP	At1g69490	Yes	Direct	Confirmed	NAC	Activation	Sablowski et al., 1998. A homolog of NO APICAL MERISTEM is an immediate target of the floral homeotic genes APETALA3/PISTILLATA. Cell 92 (1):93-103.	NA	9489703
2	AG	At4g18960	MADS	CRC	At1g69180	Yes	Direct	Confirmed	YABBY TF	Activation	Gomez-Mena et al., 2005. Transcriptional Program controlled by the floral homeotic gene AGAMOUS during early organogenesis. Development 132(3):429-438.	NA	15634696
3	AG	At4g18960	MADS	GIK	At2g35270	No	Direct	Confirmed	Multifunctional Chromatin Modifier	Activation	Ng KH et al., 2009. AGAMOUS controls GIANT KILLER, a multifunctional chromatin modifier in reproductive organ patterning and differentiation. PLoS Biol. 7(11):e1000251	ConsensusBS+ExpressedInFlowers+AG-dependent+Bindin	19956801
4	AG	At4g18960	MADS	SPL	At2g27330	Yes	Direct	Confirmed	MADS box TF	Activation	Ito et al., 2004. The homeotic protein AGAMOUS controls microsporogenesis by regulation of SPOROCYTELESS. Nature, 430: 356-360.	NA	15254538
5	SEPALLATA3	At1g24260	MADS	AGL2	At5g15800	Yes	Direct	Confirmed	MADS Family	Activation	Kaufmann et al., 2009. Target Genes of the MADS Transcription Factor SEPALLATA3: Integration of Developmental and Hormonal Pathways in the Arabidopsis Flower. PLoS Biol 7(4): e1000090. doi:10.1371/jou	ChIP-Seq FDR > 0.001	19385720
6	SEPALLATA3	At1g24260	MADS	AGL4	At3g02310	Yes	Direct	Confirmed	MADS Family	Activation	Kaufmann et al., 2009. Target Genes of the MADS Transcription Factor SEPALLATA3: Integration of Developmental and Hormonal Pathways in the Arabidopsis Flower. PLoS Biol 7(4): e1000090. doi:10.1371/jou	ChIP-Seq FDR > 0.001	19385720
7	SEPALLATA3	At1g24260	MADS	AGL8	At5g60910	Yes	Direct	Confirmed	MADS Family	Activation	Kaufmann et al., 2009. Target Genes of the MADS Transcription Factor SEPALLATA3: Integration of Developmental and Hormonal Pathways in the Arabidopsis Flower. PLoS Biol 7(4): e1000090. doi:10.1371/jou	ChIP-Seq FDR > 0.001	19385720
8	SEPALLATA3	At1g24260	MADS	AGL3	At2g03710	Yes	Direct	Confirmed	MADS Family	Repression	Kaufmann et al., 2009. Target Genes of the MADS Transcription Factor SEPALLATA3: Integration of Developmental and Hormonal Pathways in the Arabidopsis Flower. PLoS Biol 7(4): e1000090. doi:10.1371/jou	wild type ChIP-Seq FDR > 0.001	19385720
9	HY5	At5g11260	bZIP	ACS8	At4g37770	No	Direct	Confirmed	NA	Activation	Lee et al., 2007. Analysis of transcription factor HY5 genomic binding sites revealed its hierarchical role in light regulation of development. Plant Cell 19(3):731-749	NA	17337630
10	HY5	At5g11260	bZIP	ADR1	At1g33560	No	Direct	Confirmed	NA	Activation	Lee et al., 2007. Analysis of transcription factor HY5 genomic binding sites revealed its hierarchical role in light regulation of development. Plant Cell 19(3):731-749	NA	17337630
11	HY5	At5g11260	bZIP	At1g02810	At1g02810	No	Direct	Confirmed	NA	Activation	Lee et al., 2007. Analysis of transcription factor HY5 genomic binding sites revealed its hierarchical role in light regulation of development. Plant Cell 19(3):731-749	NA	17337630
12	HY5	At5g11260	bZIP	At1g56660	At1g56660	No	Direct	Confirmed	NA	Activation	Lee et al., 2007. Analysis of transcription factor HY5 genomic binding sites revealed its hierarchical role in light regulation of development. Plant Cell 19(3):731-749	NA	17337630
13	HY5	At5g11260	bZIP	At1g57770	At1g57770	No	Direct	Confirmed	NA	Activation	Lee et al., 2007. Analysis of transcription factor HY5 genomic binding sites revealed its hierarchical role in light regulation of development. Plant Cell 19(3):731-749	NA	17337630
14	HY5	At5g11260	bZIP	At2g25460	At2g25460	No	Direct	Confirmed	NA	Activation	Lee et al., 2007. Analysis of transcription factor HY5 genomic binding sites revealed its hierarchical role in light regulation of development. Plant Cell 19(3):731-749	NA	17337630
15	HY5	At5g11260	bZIP	At2g25890	At2g25890	No	Direct	Confirmed	NA	Repression	Lee et al., 2007. Analysis of transcription factor HY5 genomic binding sites revealed its hierarchical role in light regulation of development. Plant Cell 19(3):731-749	NA	17337630
16	AP3/PI	At3g54340/At5g20240	MADS	AP1	At1g69120	Yes	Direct	Confirmed	MADS Family	Repression	Sundstrom et al., 2006. Direct regulation of the floral homeotic APETALA1 gene by APETALA3 and PISTILLATA in Arabidopsis. The Plant Journal 46(4):593-600.	NA	16640596
	FD	At4g35900	bZIP	AP1	At1g69120	Yes	Direct	Confirmed	MADS Family	Activation	Wigge et al., 2005. Integration of Spatial and Temporal Information During Floral Induction in Arabidopsis. Science 309: 1056-1059.	NA	16099980
	LFY	At5g61850	ORPHAN	AP1	At1g69120	Yes	Direct	Confirmed	MADS Family	Activation	Wagner et al., 1999. Transcriptional activation of APETALA1 by LEAFY. Science 285(5427):582-4.	NA	10417387
	SEPALLATA3	At1g24260	MADS	AP1	At1g69120	Yes	Direct	Confirmed	MADS Family	Activation	Kaufmann et al., 2009. Target Genes of the MADS Transcription Factor SEPALLATA3: Integration of Developmental and Hormonal Pathways in the Arabidopsis Flower. PLoS Biol 7(4): e1000090. doi:10.1371/jou	ChIP-Seq FDR > 0.001	19385720
17	AG	At4g18960	MADS	SUP	At3g23130	Yes	Direct	Confirmed	MADS box TF	Activation	Sakai et al., 2000. Regulation of SUP expression identifies multiple regulators involved in Arabisopsis floral meristem development. Nature 378: 199-201.		11006335
	AP3/PI	At3g54340/At5g20240	MADS	SUP	At3g23130	Yes	Direct	Confirmed	C2H2	Activation	Ito et al., 2003. Whorl-specific expression of the SUPERMAN gene of Arabidopsis is mediated by cis elements in the transcribed region. Current Bioloby 13(17):1534-30.	NA	12956955
18	WUS	At2g17950	Homeobox	AG	At4g18960	Yes	Direct	Confirmed	MADS Family	Activation	Lohmann et al., 2001. A molecular link between stem cell regulation and floral patterning in Arabidopsis. Cell 105(6):793-803.	NA	11440721
	AG	At4g18960	MADS	AG	At4g18960	Yes	Direct	Confirmed	MADS Family	Activation	Gomez-Mena et al., 2005. Transcriptional Program controlled by the floral homeotic gene AGAMOUS during early organogenesis. Development 132(3):429-438.	NA	15634696
	BLR	At5g02030	Homeobox	AG	At4g18960	Yes	Direct	Confirmed	MADS Family	Repression	Bao et al., 2004. Repression of AGAMOUS by BELLRINGER in Floral and Infloresence Meristems. Plant Cell 16: 1478-1489.	NA	15155890
	LFY	At5g61850	ORPHAN	AG	At4g18960	Yes	Direct	Confirmed	MADS Family	Activation	Lohmann et al., 2001. A molecular link between stem cell regulation and floral patterning in Arabidopsis. Cell 105(6):793-803.	NA	11440721
	SEPALLATA3	At1g24260	MADS	AG	At4g18960	Yes	Direct	Confirmed	MADS Family	Activation	Kaufmann et al., 2009. Target Genes of the MADS Transcription Factor SEPALLATA3: Integration of Developmental and Hormonal Pathways in the Arabidopsis Flower. PLoS Biol 7(4): e1000090. doi:10.1371/jou	ChIP-Seq FDR > 0.001	19385720
	AP2	At4g36920	AP2-EREBP	AG	At4g18960	Yes	Direct	Confirmed	MADS Family	Activation	Yant L, et al., 2010. Orchestration of the Floral Transition and Floral Development in Arabidopsis by the Bifunctional Transcription Factor APETALA2. Plant Cell	AP2_NA	20675573
19	AG	At4g18960	MADS	SHP2	At2g42830	Yes	Direct	Confirmed	MADS TF	Activation	Ng KH et al., 2009. AGAMOUS controls GIANT KILLER, a multifunctional chromatin modifier in reproductive organ patterning and differentiation. PLoS Biol. 7(11):e1000251	NA	19956801
	SEPALLATA3	At1g24260	MADS	SHP2	At2g42830	Yes	Direct	Confirmed	MADS Family	Activation	Kaufmann et al., 2009. Target Genes of the MADS Transcription Factor SEPALLATA3: Integration of Developmental and Hormonal Pathways in the Arabidopsis Flower. PLoS Biol 7(4): e1000090. doi:10.1371/jou	ChIP-Seq FDR > 0.001	19385720
	AP2	At4g36920	AP2-EREBP	SHP2	At2g42830	Yes	Direct	Confirmed	MADS Family	Activation	Yant L, et al., 2010. Orchestration of the Floral Transition and Floral Development in Arabidopsis by the Bifunctional Transcription Factor APETALA2. Plant Cell	AP2_NA	20675573
20	SEPALLATA3	At1g24260	MADS	AGL1	At3g58780	Yes	Direct	Confirmed	MADS Family	Activation	Kaufmann et al., 2009. Target Genes of the MADS Transcription Factor SEPALLATA3: Integration of Developmental and Hormonal Pathways in the Arabidopsis Flower. PLoS Biol 7(4): e1000090. doi:10.1371/jou	ChIP-Seq FDR > 0.001 - Activation after 10 days Fi	19385720
	AP2	At4g36920	AP2-EREBP	AGL1	At3g58780	Yes	Direct	Confirmed	MADS Family	Activation	Yant L, et al., 2010. Orchestration of the Floral Transition and Floral Development in Arabidopsis by the Bifunctional Transcription Factor APETALA2. Plant Cell	AP2_NA	20675573
21	HY5	At5g11260	bZIP	At2g42870	At2g42870	No	Direct	Confirmed	NA	Activation	Lee et al., 2007. Analysis of transcription factor HY5 genomic binding sites revealed its hierarchical role in light regulation of development. Plant Cell 19(3):731-749	NA	17337630
	AP2	At4g36920	AP2-EREBP	At2g42870	At2g42870	No	Direct	Confirmed	NA	Activation	Yant L, et al., 2010. Orchestration of the Floral Transition and Floral Development in Arabidopsis by the Bifunctional Transcription Factor APETALA2. Plant Cell	AP2_NA	20675573
22	HY5	At5g11260	bZIP	RD20	At2g33380	No	Direct	Confirmed	NA	Repression	Lee et al., 2007. Analysis of transcription factor HY5 genomic binding sites revealed its hierarchical role in light regulation of development. Plant Cell 19(3):731-749	NA	17337630
	AP2	At4g36920	AP2-EREBP	RD20	At2g33380	No	Direct	Confirmed	NA	Repression	Yant L, et al., 2010. Orchestration of the Floral Transition and Floral Development in Arabidopsis by the Bifunctional Transcription Factor APETALA2. Plant Cell	AP2_NA	20675573
23	AGL15	At5g13790	MADS	RAV1	At1g13260	Yes	Direct	Confirmed	RAV Family	Unknown	Zheng et al., 2009. Global Identification of Targets of the Arabidopsis MADS Domain Protein AGAMOUS-Like 15. The Plant Cell21(9):2563-2577	ChIP-Chip+CisGenome+Parks+SupplementalTable2	19767455
	AP2	At4g36920	AP2-EREBP	RAV1	At1g13260	Yes	Direct	Confirmed	RAV Family	Activation	Yant L, et al., 2010. Orchestration of the Floral Transition and Floral Development in Arabidopsis by the Bifunctional Transcription Factor APETALA2. Plant Cell	AP2_NA	20675573
24	SEPALLATA3	At1g24260	MADS	AGL22	At2g22540	Yes	Direct	Confirmed	MADS Family	Repression	Kaufmann et al., 2009. Target Genes of the MADS Transcription Factor SEPALLATA3: Integration of Developmental and Hormonal Pathways in the Arabidopsis Flower. PLoS Biol 7(4): e1000090. doi:10.1371/jou	ChIP-Seq FDR > 0.001	19385720
	AGL15	At5g13790	MADS	AGL22	At2g22540	Yes	Direct	Confirmed	MADS Family	Unknown	Zheng et al., 2009. Global Identification of Targets of the Arabidopsis MADS Domain Protein AGAMOUS-Like 15. The Plant Cell21(9):2563-2577	ChIP-Chip+CisGenome+Parks+SupplementalTable2	19767455
25	HY5	At5g11260	bZIP	RAV2	At1g68840	Yes	Direct	Confirmed	RAV Family	Activation	Lee et al., 2007. Analysis of transcription factor HY5 genomic binding sites revealed its hierarchical role in light regulation of development. Plant Cell 19(3):731-749	NA	17337630
	AGL15	At5g13790	MADS	RAV2	At1g68840	Yes	Direct	Confirmed	RAV Family	Unknown	Zheng et al., 2009. Global Identification of Targets of the Arabidopsis MADS Domain Protein AGAMOUS-Like 15. The Plant Cell21(9):2563-2577	ChIP-Chip+Parks+SupplementalTable1	19767455
26	LFY	At5g61850	ORPHAN	At4g22780	At4g22780	No	Direct	Confirmed	EF-1 alpha-like	Activation	William et al., 2004. Genomic identification of direct target genes of LEAFY. PNAS 101(6):1175-1780.	NA	14736918
27	LFY	At5g61850	ORPHAN	At3g47340	At3g47340	No	Direct	Confirmed	Glutamine-dependent asparagine synthetase	Activation	William et al., 2004. Genomic identification of direct target genes of LEAFY. PNAS 101(6):1175-1780.	NA	14736918
28	LFY	At5g61850	ORPHAN	At2g44450	At2g44450	No	Direct	Confirmed	Glycosyl hydrolase family 1	Activation	William et al., 2004. Genomic identification of direct target genes of LEAFY. PNAS 101(6):1175-1780.	NA	14736918
29	LFY	At5g61850	ORPHAN	At1g68880	At1g68880	Yes	Direct	Confirmed	bZIP family TF	Activation	William et al., 2004. Genomic identification of direct target genes of LEAFY. PNAS 101(6):1175-1780.	NA	14736918
30	LFY	At5g61850	ORPHAN	CAULIFLOWER	At1g26310	Yes	Direct	Confirmed	MADS box TF	Activation	William et al., 2004. Genomic identification of direct target genes of LEAFY. PNAS 101(6):1175-1780.	NA	14736918
31	LFY	At5g61850	ORPHAN	At5g03230	At5g03230	No	Direct	Confirmed	HMG motif containing DNA binding protein	Activation	William et al., 2004. Genomic identification of direct target genes of LEAFY. PNAS 101(6):1175-1780.	NA	14736918
32	LFY	At5g61850	ORPHAN	At3g52470	At3g52470	No	Direct	Confirmed	Similar to HIN1 protein	Activation	William et al., 2004. Genomic identification of direct target genes of LEAFY. PNAS 101(6):1175-1780.	NA	14736918
33	LFY	At5g61850	ORPHAN	At1g61830	At1g61830	No	Direct	Confirmed	CHP-rich zinc finger protein	Activation	William et al., 2004. Genomic identification of direct target genes of LEAFY. PNAS 101(6):1175-1780.	NA	14736918
34	LFY	At5g61850	ORPHAN	At5g49770	At5g49770	No	Direct	Confirmed	Leucine-rich repeat receptor kinase	Activation	William et al., 2004. Genomic identification of direct target genes of LEAFY. PNAS 101(6):1175-1780.	NA	14736918
35	LFY	At5g61850	ORPHAN	LMI1	At5g03790	Yes	Direct	Confirmed	Homeobox Family	Activation	William et al., 2004. Genomic identification of direct target genes of LEAFY. PNAS 101(6):1175-1780.	NA	14736918
36	LFY	At5g61850	ORPHAN	At3g19390	At3g19390	No	Direct	Confirmed	Cysteine proteinase	Activation	William et al., 2004. Genomic identification of direct target genes of LEAFY. PNAS 101(6):1175-1780.	NA	14736918
37	LFY	At5g61850	ORPHAN	At5g60630	At5g60630	No	Direct	Confirmed	Signaling protein	Activation	William et al., 2004. Genomic identification of direct target genes of LEAFY. PNAS 101(6):1175-1780.	NA	14736918
38	LFY	At5g61850	ORPHAN	AtMYB17	At3g61250	Yes	Direct	Confirmed	MYB Family	Activation	William et al., 2004. Genomic identification of direct target genes of LEAFY. PNAS 101(6):1175-1780.	NA	14736918
39	LFY	At5g61850	ORPHAN	At3g43190	At3g43190	No	Direct	Confirmed	Sucrose synthase	Activation	William et al., 2004. Genomic identification of direct target genes of LEAFY. PNAS 101(6):1175-1780.	NA	14736918
40	LFY	At5g61850	ORPHAN	At1g16070	At1g16070	Yes	Direct	Confirmed	Tubby-related TF	Activation	William et al., 2004. Genomic identification of direct target genes of LEAFY. PNAS 101(6):1175-1780.	NA	14736918
41	AP2	At4g36920	AP2-EREBP	At1g35730	At1g35730	No	Direct	Confirmed	NA	Activation	Yant L, et al., 2010. Orchestration of the Floral Transition and Floral Development in Arabidopsis by the Bifunctional Transcription Factor APETALA2. Plant Cell	AP2_NA	20675573
42	AP2	At4g36920	AP2-EREBP	At3g04620	At3g04620	No	Direct	Confirmed	NA	Activation	Yant L, et al., 2010. Orchestration of the Floral Transition and Floral Development in Arabidopsis by the Bifunctional Transcription Factor APETALA2. Plant Cell	AP2_NA	20675573
43	AP2	At4g36920	AP2-EREBP	At1g11050	At1g11050	No	Direct	Confirmed	NA	Activation	Yant L, et al., 2010. Orchestration of the Floral Transition and Floral Development in Arabidopsis by the Bifunctional Transcription Factor APETALA2. Plant Cell	AP2_NA	20675573
44	AP2	At4g36920	AP2-EREBP	AGL44	At2g14210	Yes	Direct	Confirmed	MADS Family	Activation	Yant L, et al., 2010. Orchestration of the Floral Transition and Floral Development in Arabidopsis by the Bifunctional Transcription Factor APETALA2. Plant Cell	AP2_NA	20675573
45	AP2	At4g36920	AP2-EREBP	At2g18470	At2g18470	No	Direct	Confirmed	NA	Repression	Yant L, et al., 2010. Orchestration of the Floral Transition and Floral Development in Arabidopsis by the Bifunctional Transcription Factor APETALA2. Plant Cell	AP2_NA	20675573
46	AP2	At4g36920	AP2-EREBP	At3g47680	At3g47680	No	Direct	Confirmed	NA	Repression	Yant L, et al., 2010. Orchestration of the Floral Transition and Floral Development in Arabidopsis by the Bifunctional Transcription Factor APETALA2. Plant Cell	AP2_NA	20675573
47	AP2	At4g36920	AP2-EREBP	At1g14280	At1g14280	No	Direct	Confirmed	NA	Repression	Yant L, et al., 2010. Orchestration of the Floral Transition and Floral Development in Arabidopsis by the Bifunctional Transcription Factor APETALA2. Plant Cell	AP2_NA	20675573
48	AGL15	At5g13790	MADS	AGL25	At5g10140	Yes	Direct	Confirmed	MADS Family	Unknown	Zheng et al., 2009. Global Identification of Targets of the Arabidopsis MADS Domain Protein AGAMOUS-Like 15. The Plant Cell21(9):2563-2577	SupplementalTable2	19767455
49	AGL15	At5g13790	MADS	FUS3	At3g26790	Yes	Direct	Confirmed	ABI3VP1 Family	Activation	Zheng et al., 2009. Global Identification of Targets of the Arabidopsis MADS Domain Protein AGAMOUS-Like 15. The Plant Cell21(9):2563-2577	ChIP-Chip+CisGenome+Parks+SupplementalTable2	19767455
50	AGL15	At5g13790	MADS	IAA30	At3g62100	No	Direct	Confirmed	Transcriptional regulator	Activation	Zheng et al., 2009. Global Identification of Targets of the Arabidopsis MADS Domain Protein AGAMOUS-Like 15. The Plant Cell21(9):2563-2577	SupplementalTable2	19767455
51	AGL15	At5g13790	MADS	LEC2	At1g28300	Yes	Direct	Confirmed	ABI3VP1 Family	Activation	Zheng et al., 2009. Global Identification of Targets of the Arabidopsis MADS Domain Protein AGAMOUS-Like 15. The Plant Cell21(9):2563-2577	SupplementalTable2+Figure7	19767455
52	AGL15	At5g13790	MADS	ATGA2ox6	At1g02400	No	Direct	Confirmed	Giberellin biosynthetic enzyme	Repression	Wang et al., 2004. The Embryo MADS Domain Protein AGAMOUS-LIKE 15 Directly Regulates Expression of a Gene Encoding an Enzyme Involved in Gibberellin Metabolism. Plant Cell 16: 1206-1219.	NA	15084721
53	AGL15	At5g13790	MADS	At1g52690	At1g52690	No	Direct	Confirmed	NA	Repression	Hill K et al., 2008. A transcriptional repression motif in the MADS factor AGL15 is involved in recruitment of histone deacetylase complex components. Plant J. 53(1):172-185	SupplementalTable1	17999645
54	AGL15	At5g13790	MADS	At2g21060	At2g21060	No	Direct	Confirmed	NA	Repression	Nakaminami K et al., 2009. Arabidopsis cold shock domain proteins: relationships to floral and silique development. J Exp Bot.60(3):1047-1062	ChIP-Chip+CisGenome+Parks+SupplementalTable1	19269998
55	AGL15	At5g13790	MADS	AGL18	At3g57390	Yes	Direct	Confirmed	MADS Family	Repression	Hill K et al., 2008. A transcriptional repression motif in the MADS factor AGL15 is involved in recruitment of histone deacetylase complex components. Plant J. 53(1):172-185	ChIP-Chip+CisGenome+Parks+SupplementalTable1	17999645
56	AGL15	At5g13790	MADS	At2g45830	At2g45830	No	Direct	Confirmed	NA	Repression	Wang H et al., 2002. A chromatin immunoprecipitation (ChIP) approach to isolate genes regulated by AGL15, a MADS domain protein that preferentially accumulates in embryos. Plant J. 32(5):831-843	ChIP-Chip+CisGenome+Parks+SupplementalTable1	12472697
57	AGL15	At5g13790	MADS	CBF2	At4g25470	Yes	Direct	Confirmed	AP2-EREBP Family	Repression	Hill K et al., 2008. A transcriptional repression motif in the MADS factor AGL15 is involved in recruitment of histone deacetylase complex components. Plant J. 53(1):172-185	ChIP-Chip+CisGenome+Parks+SupplementalTable1	17999645

## Sheet: Original microarray data
Gene	CLV3n_R1	CLV3n_R2	CLV3n_R3	CLV3p_R1	CLV3p_R2	CLV3p_R3	FILp_R1	FILp_R2	FILp_R3	WUSp_R1	WUSp_R2
NAP	2.09	8.79	5.42	2.87	2.63	1.77	2.01	3.91	2.33	4.43	1.7
CRC	17.37	55.67	52.2	2.55	4.09	1.26	2.06	5.72	3.7	0.78	1.09
GIK	1.71	0.76	1.07	2.89	2.47	1.43	2.36	1.42	0.22	1.05	0.21
APL	2.05	3.64	2.74	2.14	2.29	3.02	3.78	2.84	4.06	2.07	2.26
AGL2	7.43	13.02	7.97	8.69	11.5	14.3	2.59	5.31	6.77	8.27	4.58
AGL4	40.16	51.38	50.43	60.53	52.23	66.94	9.44	24.23	20.4	2.21	1.67
AGL8	20.05	29.87	28.3	27.22	26.17	34.4	25.75	28.38	31.36	51.81	42.97
AGL3	10.02	14.19	13.04	33.35	26.69	30.87	10.04	8.91	9.9	17.22	11.93
ACS8	1.25	2.2	0.14	1.09	0.48	0.15	0.75	1.14	0.79	4.31	1.89
ADR1	2.86	2.39	1.74	1.64	2.64	4.35	2.79	3.31	2.58	7.3	5.06
INV1	4.03	4.9	1.87	2.73	2.41	2.2	3.72	3.01	3.93	3.3	3.17
UNK4	20.31	23.41	17.14	17.81	21.34	22.54	18.25	21.67	23.07	26.26	29.18
FAD bin	2.07	3.62	2.58	3.89	3.27	4.65	4.76	4.73	4.99	7.72	5.45
UNK5	1.64	4.77	1.9	3.21	1.12	2.2	0.5	1.72	1	4.75	4.85
UNK6	1.78	2.29	2.92	0.37	0.66	0.48	0.37	7.46	0.52	0.6	0.39
AP1	70.24	106.06	88.18	85.32	53.44	72.24	57.58	67.77	58.4	28.83	38.26
FLO10	0.61	2.94	1.57	1.62	0.41	2	0.59	2	0.36	1.57	1.94
AG	12.24	23.53	17.55	9.93	14.36	7.87	1.3	3.19	0.93	4.06	1.85
AGL5	0.8	1.92	2.41	1.78	0.3	1.24	0.94	1.17	2.02	1.25	1.1
AGL1	0.93	0.73	0.69	0.63	0.46	1.24	0.68	0.29	0.53	0.59	2.35
HLH1	2.32	6.75	5.3	2.8	0.13	2.36	4.09	2.22	2.68	3.52	2.39
RD20	0.86	1.32	0.27	0.32	0.16	0.33	0.31	0.75	0.61	0.91	0.41
EDF4	6.5	11.73	9.55	10.01	7.26	10.81	12.89	13.91	11.98	28.78	19.43
AGL22	24.77	33.06	34.41	3.94	5.08	8.2	42.42	31.29	38.55	6.01	12.98
RAV2	0.69	1.25	0.46	1.49	0.69	0.38	0.11	0.92	1.28	2.49	2.21
ACR7	10.73	14.48	12.36	8.55	12.78	14.88	17.6	8.73	11.62	44.35	29.98
ASN1	0.83	4.58	1.98	0.48	0.35	0.41	0.14	1.36	0.91	21.88	1.55
BGLU15	0.89	1.2	0.62	2.13	2.7	3.62	0.77	0.61	0.87	3.81	2.68
BZIP	2.21	0.88	0.57	0.52	0.2	4.47	0.28	0.79	3.93	0.83	1.85
AGL10	3.47	3.78	4.85	3.41	2.2	2.53	6.5	5.47	5.85	0.94	0.89
UNK1	1.65	3.54	1.89	1.14	1.13	0.89	4.41	4.27	3.52	9.53	5.26
LEA	0.71	2.46	1.31	0.37	0.32	0.16	2.32	3.1	2.74	2.95	1.97
UNK2	2.05	0.42	1.71	0.3	0.96	1.86	1.77	1.42	1.39	1.66	2.28
LEU1	7	19.1	19.78	0.55	1.83	1.02	2.66	1.97	7.64	6.26	1.56
HB51	8.88	8.87	9.33	0.74	3.06	0.42	35.92	14.76	24.89	2.52	5.44
GRA1	3.32	4.26	4.36	3.73	3.96	2.17	4.95	4.34	4.71	11	5.99
UNK3	12.04	11.54	10.49	7.5	9.17	6.34	12.65	10.42	14.13	10.27	9.67
MYB17	79.53	107.07	108.26	110.09	108.14	93.89	124.15	106.69	108.74	71.87	64.97
SUS4	1.99	2.35	1.91	1.26	1.2	1.75	0.51	0.87	0.54	2.16	2.4
TLP8	24.86	40.19	48.35	34.11	32.16	42.31	46.36	40.8	45.43	47.16	36.1
APUM9	3.66	0.57	1.17	2.61	2.14	0.76	0.37	0.4	0.65	0.49	0.38
DAN1	8.04	10.1	6.33	8.37	5.83	9.95	8.27	9.28	9.61	9.83	7.95
KIN1	2.88	5.73	4.6	2.49	1.95	3.96	7.94	5.57	4.4	9.01	6.36
AGL44	1.67	2.68	5.15	7.85	5.26	11.79	4.4	2.72	7.36	8.39	8.45
PERK4	0.35	2.83	1.14	0.38	0.14	0.56	0.48	2.31	0.16	3.45	1.25
DNA1	0.74	0.59	1.34	0.72	0.81	0.06	0.11	0.73	0.13	0.34	0.1
PKS2	0.23	0.19	0.24	0.09	0.07	0.18	0.17	0.15	0.39	1.07	0.18
AGL25	0.13	0.88	0.94	0.2	0.08	0.27	0.14	0.48	0.36	0.12	0.89
FUS3	1.65	0.15	0.13	0.26	0.2	0.77	0.31	0.63	0.98	0.18	1.42
IAA30	2.85	6.19	6.25	0.6	1.18	1.11	7.56	5.15	3.65	2.73	3
LEC2	0.14	0.24	2.87	0.19	0.37	0.93	0.98	0.37	2.16	1.34	0.49
ATGA2OX4	0.66	0.71	0.44	0.85	1.17	0.46	0.23	0.31	0.43	0.79	0.56
LEA7	16.45	36.8	7.43	9.82	15.25	5.54	1.7	1	1	2.49	3.25
CSP4	6.02	11.59	20.66	5.76	3.68	10.36	28.31	12.55	9.88	4.9	8.27
AGL18	0.95	1.49	1.76	1.56	1.15	1.79	1.19	1.12	1.21	1.24	0.92
DTA2	0.26	1.54	1.35	1.84	2.17	2.99	1.48	0.83	2.15	2.73	1.44
CBF2	14.71	16.17	11.81	7.26	7.16	6.33	8.26	14.55	12.19	14.98	16.73

## Sheet: Log transformed microarray data
Gene	CLV3n_R1	CLV3n_R2	CLV3n_R3	CLV3p_R1	CLV3p_R2	CLV3p_R3	FILp_R1	FILp_R2	FILp_R3	WUSp_R1	WUSp_R2
NAP	0.320146	0.943989	0.733999	0.457882	0.419956	0.247973	0.303196	0.592177	0.367356	0.646404	0.230449
CRC	1.2398	1.74562	1.71767	0.40654	0.611723	0.100371	0.313867	0.757396	0.568202	-0.107905	0.0374265
GIK	0.232996	-0.119186	0.0293838	0.460898	0.392697	0.155336	0.372912	0.152288	-0.657577	0.0211893	-0.677781
APL	0.311754	0.561101	0.437751	0.330414	0.359835	0.480007	0.577492	0.453318	0.608526	0.31597	0.354108
AGL2	0.870989	1.11461	0.901458	0.93902	1.0607	1.15534	0.4133	0.725095	0.830589	0.917506	0.660865
AGL4	1.60379	1.71079	1.70269	1.78197	1.71792	1.82569	0.974972	1.38435	1.30963	0.344392	0.222716
AGL8	1.30211	1.47524	1.45179	1.43489	1.4178	1.53656	1.41078	1.45301	1.49638	1.71441	1.63317
AGL3	1.00087	1.15198	1.11528	1.5231	1.42635	1.48954	1.00173	0.949878	0.995635	1.23603	1.07664
ACS8	0.09691	0.342423	-0.853872	0.0374265	-0.318759	-0.823909	-0.124939	0.0569049	-0.102373	0.634477	0.276462
ADR1	0.456366	0.378398	0.240549	0.214844	0.421604	0.638489	0.445604	0.519828	0.41162	0.863323	0.704151
INV1	0.605305	0.690196	0.271842	0.436163	0.382017	0.342423	0.570543	0.478566	0.594393	0.518514	0.501059
UNK4	1.30771	1.3694	1.23401	1.25066	1.32919	1.35295	1.26126	1.33586	1.36305	1.41929	1.46509
FAD bin	0.31597	0.558709	0.41162	0.58995	0.514548	0.667453	0.677607	0.674861	0.698101	0.887617	0.736397
UNK5	0.214844	0.678518	0.278754	0.506505	0.049218	0.342423	-0.30103	0.235528	0	0.676694	0.685742
UNK6	0.25042	0.359835	0.465383	-0.431798	-0.180456	-0.318759	-0.431798	0.872739	-0.283997	-0.221849	-0.408935
AP1	1.84658	2.02555	1.94537	1.93105	1.72787	1.85878	1.76027	1.83104	1.76641	1.45984	1.58274
FLO10	-0.21467	0.468347	0.1959	0.209515	-0.387216	0.30103	-0.229148	0.30103	-0.443697	0.1959	0.287802
AG	1.08778	1.37162	1.24428	0.996949	1.15715	0.895975	0.113943	0.503791	-0.0315171	0.608526	0.267172
AGL5	-0.09691	0.283301	0.382017	0.25042	-0.522879	0.0934217	-0.0268721	0.0681859	0.305351	0.09691	0.0413927
AGL1	-0.0315171	-0.136677	-0.161151	-0.200659	-0.337242	0.0934217	-0.167491	-0.537602	-0.275724	-0.229148	0.371068
HLH1	0.365488	0.829304	0.724276	0.447158	-0.886057	0.372912	0.611723	0.346353	0.428135	0.546543	0.378398
RD20	-0.0655015	0.120574	-0.568636	-0.49485	-0.79588	-0.481486	-0.508638	-0.124939	-0.21467	-0.0409586	-0.387216
EDF4	0.812913	1.0693	0.980003	1.00043	0.860937	1.03383	1.11025	1.14333	1.07846	1.45909	1.28847
AGL22	1.39393	1.5193	1.53668	0.595496	0.705864	0.913814	1.62757	1.49541	1.58602	0.778874	1.11327
RAV2	-0.161151	0.09691	-0.337242	0.173186	-0.161151	-0.420216	-0.958607	-0.0362122	0.10721	0.396199	0.344392
ACR7	1.0306	1.16077	1.09202	0.931966	1.10653	1.1726	1.24551	0.941014	1.06521	1.64689	1.47683
ASN1	-0.0809219	0.660865	0.296665	-0.318759	-0.455932	-0.387216	-0.853872	0.133539	-0.0409586	1.34005	0.190332
BGLU15	-0.05061	0.0791812	-0.207608	0.32838	0.431364	0.558709	-0.113509	-0.21467	-0.0604807	0.580925	0.428135
BZIP	0.344392	-0.0555173	-0.244125	-0.283997	-0.69897	0.650308	-0.552842	-0.102373	0.594393	-0.0809219	0.267172
AGL10	0.540329	0.577492	0.685742	0.532754	0.342423	0.403121	0.812913	0.737987	0.767156	-0.0268721	-0.05061
UNK1	0.217484	0.549003	0.276462	0.0569049	0.0530784	-0.05061	0.644439	0.630428	0.546543	0.979093	0.720986
LEA	-0.148742	0.390935	0.117271	-0.431798	-0.49485	-0.79588	0.365488	0.491362	0.437751	0.469822	0.294466
UNK2	0.311754	-0.376751	0.232996	-0.522879	-0.0177288	0.269513	0.247973	0.152288	0.143015	0.220108	0.357935
LEU1	0.845098	1.28103	1.29623	-0.259637	0.262451	0.00860017	0.424882	0.294466	0.883093	0.796574	0.193125
HB51	0.948413	0.947924	0.969882	-0.130768	0.485721	-0.376751	1.55534	1.16909	1.39602	0.401401	0.735599
GRA1	0.521138	0.62941	0.639486	0.571709	0.597695	0.33646	0.694605	0.63749	0.673021	1.04139	0.777427
UNK3	1.08063	1.06221	1.02078	0.875061	0.962369	0.802089	1.10209	1.01787	1.15014	1.01157	0.985426
MYB17	1.90053	2.02967	2.03447	2.04175	2.03399	1.97262	2.09395	2.02812	2.03639	1.85655	1.81271
SUS4	0.298853	0.371068	0.281033	0.100371	0.0791812	0.243038	-0.29243	-0.0604807	-0.267606	0.334454	0.380211
TLP8	1.3955	1.60412	1.6844	1.53288	1.50732	1.62644	1.66614	1.61066	1.65734	1.67357	1.55751
APUM9	0.563481	-0.244125	0.0681859	0.416641	0.330414	-0.119186	-0.431798	-0.39794	-0.187087	-0.309804	-0.420216
DAN1	0.905256	1.00432	0.801404	0.922725	0.765669	0.997823	0.917506	0.967548	0.982723	0.992554	0.900367
KIN1	0.459392	0.758155	0.662758	0.396199	0.290035	0.597695	0.899821	0.745855	0.643453	0.954725	0.803457
AGL44	0.222716	0.428135	0.711807	0.89487	0.720986	1.07151	0.643453	0.434569	0.866878	0.923762	0.926857
PERK4	-0.455932	0.451786	0.0569049	-0.420216	-0.853872	-0.251812	-0.318759	0.363612	-0.79588	0.537819	0.09691
DNA1	-0.130768	-0.229148	0.127105	-0.142668	-0.091515	-1.22185	-0.958607	-0.136677	-0.886057	-0.468521	-1
PKS2	-0.638272	-0.721246	-0.619789	-1.04576	-1.1549	-0.744727	-0.769551	-0.823909	-0.408935	0.0293838	-0.744727
AGL25	-0.886057	-0.0555173	-0.0268721	-0.69897	-1.09691	-0.568636	-0.853872	-0.318759	-0.443697	-0.920819	-0.05061
FUS3	0.217484	-0.823909	-0.886057	-0.585027	-0.69897	-0.113509	-0.508638	-0.200659	-0.00877392	-0.744727	0.152288
IAA30	0.454845	0.791691	0.79588	-0.221849	0.071882	0.045323	0.878522	0.711807	0.562293	0.436163	0.477121
LEC2	-0.853872	-0.619789	0.457882	-0.721246	-0.431798	-0.0315171	-0.00877392	-0.431798	0.334454	0.127105	-0.309804
ATGA2OX4	-0.180456	-0.148742	-0.356547	-0.0705811	0.0681859	-0.337242	-0.638272	-0.508638	-0.366532	-0.102373	-0.251812
LEA7	1.21617	1.56585	0.870989	0.992111	1.18327	0.74351	0.230449	0	0	0.396199	0.511883
CSP4	0.779596	1.06408	1.31513	0.760422	0.565848	1.01536	1.45194	1.09864	0.994757	0.690196	0.917506
AGL18	-0.0222764	0.173186	0.245513	0.193125	0.0606978	0.252853	0.075547	0.049218	0.0827854	0.0934217	-0.0362122
DTA2	-0.585027	0.187521	0.130334	0.264818	0.33646	0.475671	0.170262	-0.0809219	0.332438	0.436163	0.158362
CBF2	1.16761	1.20871	1.07225	0.860937	0.854913	0.801404	0.91698	1.16286	1.086	1.17551	1.2235
