# Supplementary material for: Network component analysis provides quantitative insights on an Arabidopsis transcription factor-gene regulatory network
Source: BMC Syst Biol. 2013 Nov 14;7:126. doi: 10.1186/1752-0509-7-126 (PMC3843564; doi:10.1186/1752-0509-7-126)
Supplement: Additional file 2 — Output data from NCA. NCA-compliant network sheet: TFs and genes compliant for NCA obtained by initial NCA feasibility analysis. Connectivity strengths sheet: CS obtained by NCA. As NCA may invert the sign for the CS during the decomposition, CS for some of the TFs had to be corrected based on well-established TF-gene connectivity information. Gene expression sheet: Log10 fold expression changes of genes obtained from microarray data and NCA simulated expression data. TFA and mRNA sheet: Log10 fold changes in TF activities compared to control obtained by NCA and corresponding changes in mRNA values for all four cell types included in the study. Activities for some of the TFs had to be corrected in their sign based on the changes for the CS previously mentioned. Normalized TFA and mRNA sheet: Calculation of normalized TF activity and mRNA levels from the average TF activities and mRNA levels across all four cell types (expressed as log10 fold changes compared to control). [file 1752-0509-7-126-S2.xlsx]

## Sheet: NCA compliant network
Gene	LFY	AG	SEP3	ap2	agl15	HY5	AP3/PI
NAP	0	0	0	0	0	0	1
CRC	0	1	0	0	0	0	0
GIK	0	1	0	0	0	0	0
APL	0	1	0	0	0	0	0
AGL2	0	0	1	0	0	0	0
AGL4	0	0	1	0	0	0	0
AGL8	0	0	1	0	0	0	0
AGL3	0	0	-1	0	0	0	0
ACS8	0	0	0	0	0	1	0
ADR1	0	0	0	0	0	1	0
INV1	0	0	0	0	0	1	0
UNK4	0	0	0	0	0	1	0
FAD bin	0	0	0	0	0	1	0
UNK5	0	0	0	0	0	1	0
UNK6	0	0	0	0	0	-1	0
FLO10	0	1	0	0	0	0	1
AGL5	0	1	1	1	0	0	0
AGL1	0	0	1	1	0	0	0
HLH1	0	0	0	1	0	1	0
RD20	0	0	0	-1	0	-1	0
EDF4	0	0	0	1	1	0	0
AGL22	0	0	-1	0	1	0	0
RAV2	0	0	0	0	1	1	0
ACR7	1	0	0	0	0	0	0
ASN1	1	0	0	0	0	0	0
BGLU15	1	0	0	0	0	0	0
BZIP	1	0	0	0	0	0	0
AGL10	1	0	0	0	0	0	0
UNK1	1	0	0	0	0	0	0
LEA	1	0	0	0	0	0	0
UNK2	1	0	0	0	0	0	0
LEU1	1	0	0	0	0	0	0
HB51	1	0	0	0	0	0	0
GRA1	1	0	0	0	0	0	0
UNK3	1	0	0	0	0	0	0
MYB17	1	0	0	0	0	0	0
SUS4	1	0	0	0	0	0	0
TLP8	1	0	0	0	0	0	0
APUM9	0	0	0	1	0	0	0
DAN1	0	0	0	1	0	0	0
KIN1	0	0	0	1	0	0	0
AGL44	0	0	0	1	0	0	0
PERK4	0	0	0	-1	0	0	0
DNA1	0	0	0	-1	0	0	0
PKS2	0	0	0	-1	0	0	0
AGL25	0	0	0	0	1	0	0
FUS3	0	0	0	0	1	0	0
IAA30	0	0	0	0	1	0	0
LEC2	0	0	0	0	1	0	0
ATGA2OX4	0	0	0	0	-1	0	0
LEA7	0	0	0	0	-1	0	0
CSP4	0	0	0	0	-1	0	0
AGL18	0	0	0	0	-1	0	0
DTA2	0	0	0	0	-1	0	0
CBF2	0	0	0	0	-1	0	0
	(connectivity sign not known)

## Sheet: Connectivity strengths
Gene	LFY	AG	AG (corr)	SEP3	SEP3 (corr)	AP2	AP2(corr)	AGL15	HY5	HY5 (corr)	AP3/PI
NAP	0	0	0	0	0	0	0	0	0	0	0.526461
CRC	0	-1.52652	1.52652	0	0	0	0	0	0	0	0
GIK	0	-0.0664907	0.0664907	0	0	0	0	0	0	0	0
APL	0	-0.647987	0.647987	0	0	0	0	0	0	0	0
AGL2	0	0	0	-0.829745	0.829745	0	0	0	0	0	0
AGL4	0	0	0	-1.28864	1.28864	0	0	0	0	0	0
AGL8	0	0	0	-1.36983	1.36983	0	0	0	0	0	0
AGL3	0	0	0	-1.11342	1.11342	0	0	0	0	0	0
ACS8	0	0	0	0	0	0	0	0	0.0396686	-0.0396686	0
ADR1	0	0	0	0	0	0	0	0	-0.44577	0.44577	0
INV1	0	0	0	0	0	0	0	0	-0.44699	0.44699	0
UNK4	0	0	0	0	0	0	0	0	-1.21369	1.21369	0
FAD bin	0	0	0	0	0	0	0	0	-0.565738	0.565738	0
UNK5	0	0	0	0	0	0	0	0	-0.299422	0.299422	0
UNK6	0	0	0	0	0	0	0	0	0.0374242	-0.0374242	0
FLO10	0	2.24144	-2.24144	0	0	0	0	0	0	0	1.47354
AGL5	0	-0.517571	0.517571	0.706712	-0.706712	-0.594424	0.594424	0	0	0	0
AGL1	0	0	0	0.499127	-0.499127	-0.394603	0.394603	0	0	0	0
HLH1	0	0	0	0	0	2.95323	-2.95323	0	-2.99617	2.99617	0
RD20	0	0	0	0	0	3.22656	-3.22656	0	-2.59779	2.59779	0
EDF4	0	0	0	0	0	-1.04298	1.04298	-0.0860677	0	0	0
AGL22	0	0	0	1.19253	-1.19253	0	0	-3.58986	0	0	0
RAV2	0	0	0	0	0	0	0	2.28121	-1.35735	1.35735	0
ACR7	1.89941	0	0	0	0	0	0	0	0	0	0
ASN1	0.10472	0	0	0	0	0	0	0	0	0	0
BGLU15	0.232581	0	0	0	0	0	0	0	0	0	0
BZIP	-0.0326638	0	0	0	0	0	0	0	0	0	0
AGL10	0.792728	0	0	0	0	0	0	0	0	0	0
UNK1	0.717723	0	0	0	0	0	0	0	0	0	0
LEA	0.166021	0	0	0	0	0	0	0	0	0	0
UNK2	0.159606	0	0	0	0	0	0	0	0	0	0
LEU1	0.941826	0	0	0	0	0	0	0	0	0	0
HB51	1.27097	0	0	0	0	0	0	0	0	0	0
GRA1	1.06022	0	0	0	0	0	0	0	0	0	0
UNK3	1.63713	0	0	0	0	0	0	0	0	0	0
MYB17	3.20381	0	0	0	0	0	0	0	0	0	0
SUS4	0.203735	0	0	0	0	0	0	0	0	0	0
TLP8	2.57686	0	0	0	0	0	0	0	0	0	0
APUM9	0	0	0	0	0	0.0921087	-0.0921087	0	0	0	0
DAN1	0	0	0	0	0	-0.937318	0.937318	0	0	0	0
KIN1	0	0	0	0	0	-0.672618	0.672618	0	0	0	0
AGL44	0	0	0	0	0	-0.744545	0.744545	0	0	0	0
PERK4	0	0	0	0	0	0.135134	-0.135134	0	0	0	0
DNA1	0	0	0	0	0	0.514518	-0.514518	0	0	0	0
PKS2	0	0	0	0	0	0.691967	-0.691967	0	0	0	0
AGL25	0	0	0	0	0	0	0	0.753001	0	0	0
FUS3	0	0	0	0	0	0	0	0.562186	0	0	0
IAA30	0	0	0	0	0	0	0	-0.695135	0	0	0
LEC2	0	0	0	0	0	0	0	0.312756	0	0	0
ATGA2OX4	0	0	0	0	0	0	0	0.397283	0	0	0
LEA7	0	0	0	0	0	0	0	-1.01648	0	0	0
CSP4	0	0	0	0	0	0	0	-1.42314	0	0	0
AGL18	0	0	0	0	0	0	0	-0.15576	0	0	0
DTA2	0	0	0	0	0	0	0	-0.224098	0	0	0
CBF2	0	0	0	0	0	0	0	-1.50302	0	0	0

## Sheet: Gene expression
	Microarray [log10 (fold changes versus control)]									NCA simulated [log10 (fold changes versus control)]
	CLV3n		CLV3p		FILp		WUSp			CLV3n		CLV3p		FILp		WUSp
Gene	AVG	SD	AVG	SD	AVG	SD	AVG	SD		AVG	SD	AVG	SD	AVG	SD	AVG	SD
NAP	0.666045	0.317424	0.37527	0.111862	0.42091	0.151751	0.438426	0.244841		0.77774	0.245414	0.310667	0.0791736	0.376938	0.132571	0.200073	0.0882605
CRC	1.5677	0.284311	0.372878	0.257333	0.546488	0.22256	-0.0352394	0.102765		1.44452	0.359075	0.510002	0.138704	0.663269	0.196161	0.181312	0.0368815
GIK	0.0477312	0.176807	0.33631	0.160395	-0.0441257	0.542596	-0.328296	0.494246		0.062919	0.0156403	0.0222142	0.00604153	0.0288901	0.00854423	0.00789742	0.00160645
APL	0.436869	0.124676	0.390085	0.0792516	0.546445	0.0821296	0.335039	0.308941		0.613179	0.152423	0.216489	0.0588779	0.281549	0.0832681	0.0769645	0.0156557
AGL2	0.962353	0.132737	1.05168	0.108439	0.656328	0.216977	0.789185	0.181472		0.703039	0.0779894	0.826919	0.0907137	0.803796	0.0556597	0.945784	0.0769651
AGL4	1.67243	0.059575	1.77519	0.0542017	1.22299	0.218011	0.283554	0.0860378		1.09186	0.121122	1.28425	0.140883	1.24834	0.0864427	1.46886	0.119531
AGL8	1.40971	0.093917	1.46308	0.064202	1.45339	0.0428007	1.67379	0.112708		1.16065	0.128753	1.36516	0.149759	1.32699	0.0918886	1.56139	0.127062
AGL3	1.08938	0.0788168	1.47966	0.049124	0.982416	0.0283431	1.15634	0.0269677		0.943397	0.104653	1.10963	0.121727	1.0786	0.0746889	1.26913	0.103278
ACS8	-0.13818	0.631847	-0.368414	0.432809	-0.0568023	0.0991175	0.45547	0.294124		-0.0412439	-0.00539877	-0.0413616	-0.00483965	-0.0425179	-0.00328002	-0.0504752	-0.00101423
ADR1	0.358438	0.109284	0.424979	0.211843	0.459017	0.0553371	0.783737	0.253155		0.463473	0.0606678	0.464795	0.0543849	0.477789	0.0368587	0.567208	0.0113972
INV1	0.522448	0.221143	0.386867	0.0470578	0.547834	0.0611612	0.509787	0.00218832		0.464742	0.060834	0.466068	0.0545338	0.479097	0.0369597	0.568761	0.0114285
UNK4	1.30371	0.067784	1.31094	0.0535332	1.32006	0.0527003	1.44219	0.547379		1.26189	0.165179	1.26549	0.148073	1.30087	0.100354	1.54432	0.031031
FAD bin	0.428766	0.122274	0.59065	0.076455	0.683523	0.0126991	0.812007	0.0323788		0.588205	0.0769951	0.589883	0.0690212	0.606374	0.0467784	0.719858	0.0144645
UNK5	0.390705	0.251293	0.299382	0.231662	-0.0218338	0.268945	0.681218	0.160732		0.311314	0.0407505	0.312202	0.0365302	0.320929	0.0247579	0.380992	0.0076555
UNK6	0.358546	0.107487	-0.310338	0.125883	0.0523146	0.714341	-0.315392	0.00639799		-0.0389105	-0.00509332	-0.0390215	-0.00456584	-0.0401124	-0.00309445	-0.0476195	-0.000956847
FLO10	0.149859	0.343828	0.0411096	0.373753	-0.123938	0.383349	0.241851	0.0869037		0.0558219	0.159657	0.120687	0.0179398	0.0811306	0.0830301	0.29377	0.192882
AGL5	0.189469	0.252876	-0.059679	0.408751	0.115555	0.171102	0.0691513	0.0392567		0.545094	0.0970896	0.211503	-0.0109516	0.105512	0.0449744	-0.231126	0.0170442
AGL1	-0.109782	0.0688749	-0.14816	0.220079	-0.326939	0.190296	0.0709599	0.424417		0.0113226	-0.019186	-0.00426642	-0.0417671	-0.108289	-0.016307	-0.228416	0.000232324
HLH1	0.639689	0.243202	-0.0219955	0.749219	0.46207	0.135901	0.46247	0.0649846		-0.134648	0.200252	-0.566796	0.269735	0.403145	0.119203	1.26397	-0.271629
RD20	-0.171188	0.356553	-0.590739	0.177783	-0.282749	0.200705	-0.214087	0.0366331		-0.849633	0.126827	-1.32378	0.212265	-0.283765	0.0743665	0.521198	-0.314045
EDF4	0.954072	0.130145	0.965065	0.0917108	1.11068	0.0324373	1.37378	0.120645		1.21395	0.0689756	1.35785	0.0294503	1.05481	0.0387788	0.950108	0.122694
AGL22	1.4833	0.0778904	0.738391	0.161632	1.56967	0.0675839	0.946075	0.236457		1.75176	-0.291967	1.07934	-0.31325	1.47375	-0.355948	0.729937	-0.122732
RAV2	-0.133828	0.218362	-0.13606	0.297496	-0.29587	0.57841	0.370296	0.118896		-0.344006	0.299036	-0.0258225	0.281808	-0.215769	0.287589	0.39949	0.0424031
ACR7	1.09446	0.0651188	1.07037	0.124328	1.08391	0.153109	1.56186	0.120252		1.21232	0.0779277	0.99937	0.0639593	1.26146	0.0610322	1.19951	0.075642
ASN1	0.292203	0.370914	-0.387302	0.0685866	-0.253764	0.526982	0.76519	0.812972		0.0668391	0.00429641	0.0550985	0.00352628	0.0695484	0.00336491	0.0661327	0.00417039
BGLU15	-0.059679	0.14361	0.439484	0.115379	-0.129553	0.0783368	0.50453	0.108039		0.148448	0.00954219	0.122372	0.00783177	0.154465	0.00747335	0.146879	0.00926231
BZIP	0.0149166	0.300514	-0.110886	0.691095	-0.0202741	0.578007	0.0931249	0.246139		-0.0208481	-0.00134011	-0.017186	-0.0010999	-0.0216931	-0.00104956	-0.0206277	-0.0013008
AGL10	0.601188	0.0755467	0.426099	0.0972242	0.772686	0.0377678	-0.0387411	0.0167852		0.505969	0.0325236	0.417093	0.0266938	0.526478	0.0254722	0.500621	0.0315697
UNK1	0.34765	0.176853	0.0197911	0.0609991	0.607136	0.0529412	0.850039	0.182509		0.458096	0.0294464	0.377629	0.0241681	0.476664	0.0230621	0.453254	0.0285827
LEA	0.119822	0.269847	-0.574176	0.194572	0.431533	0.0631667	0.382144	0.123995		0.105965	0.00681142	0.0873517	0.00559048	0.11026	0.00533463	0.104845	0.00661163
UNK2	0.0559998	0.376836	-0.0903649	0.401159	0.181092	0.0581061	0.289021	0.0974582		0.10187	0.0065482	0.0839762	0.00537445	0.105999	0.00512849	0.100794	0.00635614
LEU1	1.14079	0.256186	0.00380465	0.261077	0.534147	0.309152	0.494849	0.426703		0.601132	0.0386407	0.495541	0.0317144	0.625499	0.030263	0.594779	0.0375073
HB51	0.955406	0.0125386	-0.00726585	0.444302	1.37348	0.194109	0.5685	0.236314		0.811212	0.0521446	0.668719	0.0427977	0.844093	0.0408391	0.802638	0.0506151
GRA1	0.596678	0.0656133	0.501955	0.14391	0.668372	0.0288401	0.90941	0.186652		0.676697	0.043498	0.557832	0.035701	0.704126	0.0340672	0.669545	0.0422221
UNK3	1.05454	0.0306538	0.87984	0.0802468	1.09003	0.0669564	0.998498	0.0184866		1.04492	0.0671673	0.861375	0.0551277	1.08727	0.0526048	1.03388	0.0651972
MYB17	1.98822	0.0759808	2.01612	0.0378702	2.05282	0.0358558	1.83463	0.0309959		2.04487	0.131444	1.68568	0.107883	2.12776	0.102946	2.02326	0.127589
SUS4	0.316985	0.0476773	0.140863	0.089118	-0.206839	0.127356	0.357332	0.0323554		0.130036	0.00835873	0.107195	0.00686044	0.135307	0.00654647	0.128662	0.00811356
TLP8	1.56134	0.149123	1.55555	0.0627144	1.64472	0.0298192	1.61554	0.0820715		1.64471	0.105722	1.35581	0.0867714	1.71138	0.0828004	1.62733	0.102621
APUM9	0.129181	0.407243	0.209289	0.287717	-0.338942	0.132595	-0.36501	0.0780734		-0.101359	-0.00647229	-0.115114	-0.00298804	-0.0875865	-0.00400895	-0.0794831	-0.0108611
DAN1	0.90366	0.101468	0.895406	0.118464	0.955926	0.034127	0.94646	0.0651856		1.03145	0.0658635	1.17143	0.0304069	0.891299	0.0407959	0.808838	0.110525
KIN1	0.626768	0.152598	0.427976	0.156272	0.763043	0.129045	0.879091	0.106962		0.740166	0.0472635	0.840614	0.02182	0.639595	0.0292751	0.58042	0.0793126
AGL44	0.454219	0.245587	0.89579	0.175266	0.6483	0.216195	0.925309	0.112552		0.819316	0.0523176	0.930506	0.0241533	0.70799	0.0324056	0.642488	0.087794
PERK4	0.0175864	0.455135	-0.508633	0.310616	-0.250342	0.582766	0.317365	0.31177		-0.148704	-0.00949556	-0.168885	-0.00438378	-0.128499	-0.00588156	-0.11661	-0.0159345
DNA1	-0.0776038	0.183981	-0.485344	0.638345	-0.660447	0.455046	-0.734261	0.375812		-0.566188	-0.0361541	-0.643026	-0.0166911	-0.489257	-0.0223939	-0.443991	-0.0606701
PKS2	-0.659769	0.054037	-0.981796	0.212436	-0.667465	0.225537	-0.357672	0.0123423		-0.761458	-0.0486231	-0.864796	-0.0224477	-0.657994	-0.0301172	-0.597118	-0.0815943
AGL25	-0.322815	0.487991	-0.788172	0.275202	-0.538776	0.27994	-0.485714	0.615331		-0.57939	0.037731	-0.47569	0.0383591	-0.551449	0.0578831	-0.438234	0.00254139
FUS3	-0.497494	0.619968	-0.465835	0.310397	-0.239357	0.252169	-0.29622	0.634286		-0.432568	0.0281697	-0.355147	0.0286386	-0.411708	0.0432151	-0.327183	0.00189739
IAA30	0.680805	0.195699	-0.0348813	0.162462	0.717541	0.158192	0.456642	0.0339299		0.534865	-0.0348314	0.439134	-0.0354113	0.509072	-0.053435	0.404557	-0.00234609
LEC2	-0.338593	0.699627	-0.394854	0.346346	-0.0353728	0.383818	-0.0913496	0.0289621		-0.240647	0.0156714	-0.197576	0.0159323	-0.229042	0.0240415	-0.182019	0.00105556
ATGA2OX4	-0.228582	0.11195	-0.113212	0.206049	-0.504481	0.135918	-0.177092	0.105669		-0.305685	0.0199068	-0.250973	0.0202382	-0.290944	0.0305391	-0.231212	0.00134084
LEA7	1.21767	0.347432	0.972964	0.220504	0.0768163	0.13305	0.454041	0.081801		0.782119	-0.0509331	0.642135	-0.051781	0.744402	-0.0781366	0.591574	-0.00343063
CSP4	1.05294	0.267941	0.780543	0.22543	1.18178	0.239662	0.803851	0.106929		1.09502	-0.0713098	0.899032	-0.072497	1.04221	-0.109396	0.828243	-0.00480312
AGL18	0.132141	0.138533	0.168892	0.0983429	0.0691835	0.0176653	0.0286048	0.13229		0.119848	-0.00780473	0.0983974	-0.00793466	0.114068	-0.0119732	0.0906497	-0.000525693
DTA2	-0.0890574	0.430473	0.358983	0.107216	0.140593	0.208271	0.297263	0.091665		0.17243	-0.011229	0.141569	-0.0114159	0.164115	-0.0172264	0.130422	-0.000756336
CBF2	1.14952	0.0700053	0.839084	0.0327712	1.05528	0.125787	1.1995	0.196434		1.15649	-0.0753127	0.949498	-0.0765665	1.10072	-0.115537	0.874735	-0.00507274

## Sheet: TFA and mRNA 
TFA profiles [log10 (fold changes versus control)]
	CLV3n					CLV3p					FILp					WUS				P values
Name	Rep1	Rep2	Rep3	Avg	SD	Rep1	Rep2	Rep3	Avg	SD	Rep1	Rep2	Rep3	Avg	SD	Rep1	Rep2	Avg	SD	CLV3n-CLV3p	CLV3n-FILp	CLV3n-WUS	CLV3p-FILp	CLV3p-WUS	FILp-WUS
LFY	0.590941	0.663863	0.659984	0.638263	0.0410274	0.5071	0.565029	0.506317	0.526149	0.0336733	0.687379	0.627467	0.677556	0.664134	0.0321323	0.659677	0.603357	0.631517	0.039824	0.0230507	0.440934	0.440934	0.869276	0.00685604	0.441016
AG (corr)	0.676692	1.10974	1.05242	0.946284	0.235225	0.39972	0.372178	0.230388	0.334095	0.0908628	0.299324	0.555083	0.449088	0.434498	0.128503	0.135859	0.101691	0.118775	0.0241606	0.0327724	0.0434415	0.0434415	0.0244105	0.337494	0.0451401
ap2 (corr)	0.756477	0.944168	0.841243	0.847296	0.093992	0.998241	0.886453	1.10509	0.996594	0.109327	0.958184	0.907543	1.04045	0.968727	0.0670805	1.07426	1.20544	1.13985	0.0927576	0.148946	0.150172	0.150172	0.0616078	0.729476	0.174436
SEP3 (corr)	1.03064	1.17117	1.09946	1.10042	0.070268	1.21293	1.27409	1.26227	1.24976	0.0324404	0.907355	0.994403	0.950952	0.950903	0.0435241	0.946307	0.779548	0.862927	0.117916	0.0486574	0.0449299	0.0449299	0.165843	0.000979405	0.47491
agl15	-0.714093	-0.811717	-0.782512	-0.769441	0.0501074	-0.58377	-0.626202	-0.685203	-0.631725	0.0509416	-0.820126	-0.699777	-0.677102	-0.732335	0.0768699	-0.579597	-0.58437	-0.581984	0.00337502	0.0288963	0.52812	0.52812	0.0223802	0.14256	0.0767625
HY5 (corr)	0.944378	1.19557	0.979187	1.03971	0.136097	1.08982	0.90414	1.13408	1.04268	0.122002	0.992548	1.06539	1.15754	1.07183	0.0826856	1.25434	1.2905	1.27242	0.0255676	0.97894	0.747984	0.747984	0.0911004	0.7514	0.0402666
AP3/PI	0.951125	1.83866	1.6421	1.4773	0.466157	0.725903	0.615934	0.428472	0.590103	0.150388	0.484672	0.984226	0.679055	0.715984	0.251816	0.49858	0.261489	0.380034	0.167649	0.0693232	0.0864981	0.0864981	0.0413062	0.507137	0.173038
AP3/PI	0.951125	1.83866	1.6421	1.4773	0.466157	0.725903	0.615934	0.428472	0.590103	0.150388	0.484672	0.984226	0.679055	0.715984	0.251816	0.49858	0.261489	0.380034	0.167649	0.0693232	0.0864981	0.0864981		0.507137	0.173038
AG	-0.676692	-1.10974	-1.05242	-0.946284	0.235225	-0.39972	-0.372178	-0.230388	-0.334095	0.0908628	-0.299324	-0.555083	-0.449088	-0.434498	0.128503	-0.135859	-0.101691	-0.118775	0.0241606
ap2	-0.756477	-0.944168	-0.841243	-0.847296	0.093992	-0.998241	-0.886453	-1.10509	-0.996594	0.109327	-0.958184	-0.907543	-1.04045	-0.968727	0.0670805	-1.07426	-1.20544	-1.13985	0.0927576
SEP3	-1.03064	-1.17117	-1.09946	-1.10042	0.070268	-1.21293	-1.27409	-1.26227	-1.24976	0.0324404	-0.907355	-0.994403	-0.950952	-0.950903	0.0435241	-0.946307	-0.779548	-0.862927	0.117916
HY5	-0.944378	-1.19557	-0.979187	-1.03971	0.136097	-1.08982	-0.90414	-1.13408	-1.04268	0.122002	-0.992548	-1.06539	-1.15754	-1.07183	0.0826856	-1.25434	-1.2905	-1.27242	0.0255676
mRNA expression levels [log10 (fold changes versus control)]
	CLV3n					CLV3p					FILp					WUS				P values
Name	Rep1	Rep2	Rep3	Avg	SD	Rep1	Rep2	Rep3	Avg	SD	Rep1	Rep2	Rep3	Avg	SD	Rep1	Rep2	Avg	SD	CLV3n-CLV3p	CLV3n-FILp	CLV3n-WUS	CLV3p-FILp	CLV3p-WUS	FILp-WUS
LFY	2.09381	2.31188	2.35622	2.25397	0.140464	2.34286	2.2183	2.40812	2.32309	0.0964421	2.38142	2.36071	2.31296	2.3517	0.0351093	2.32588	2.20575	2.26582	0.0849514	0.525659	0.351308	0.351308	0.913984	0.668045	0.371903
AG	1.08778	1.37162	1.24428	1.23456	0.14217	0.996949	1.15715	0.895975	1.01669	0.131704	0.113943	0.503791	-0.0315171	0.195406	0.276795	0.608526	0.267172	0.437849	0.241374	0.123773	0.010405	0.010405	0.0857253	0.0209145	0.388131
SEP3	0.636488	0.87564	0.669317	0.727148	0.129641	0.535294	0.740363	0.367356	0.547671	0.186811	-0.124939	0.225309	-0.318759	-0.0727961	0.275757	-0.431798	-0.619789	-0.525794	0.132929	0.251461	0.0223532	0.0223532	0.00624498	0.0385854	0.0938172
AP2	-0.0655015	0.155336	0.187521	0.0924517	0.137735	-0.221849	-0.251812	-0.366532	-0.280064	0.076367	0.133539	-0.29243	0.071882	-0.029003	0.230208	-0.431798	-0.318759	-0.375279	0.079931	0.024339	0.48582	0.48582	0.0172653	0.191798	0.108668
agl15	-0.0315171	0.958564	0.0128372	0.313295	0.559259	-0.30103	-0.0132283	-0.29243	-0.202229	0.163736	0.376577	0.00860017	0.113943	0.166373	0.189508	0.0606978	0.324282	0.19249	0.186382	0.247289	0.701486	0.701486	0.75534	0.0646465	0.891136
HY5	0.149219	0.278754	0.25042	0.226131	0.0680975	0.424882	0.294466	0.561101	0.426816	0.133328	0.25042	0.230449	0.136721	0.205863	0.0607061	0.513218	0.585461	0.549339	0.0510836	0.103594	0.720211	0.720211	0.0109428	0.0855468	0.00987586
AP3	0.928908	1.22324	1.12516	1.09243	0.149868	0.344392	0.255273	0.311754	0.303806	0.0450883	-0.552842	-0.920819	-1.1549	-0.876188	0.303501	0.00432137	0.338456	0.171389	0.236269	0.00756192	0.00233433	0.00233433	0.06341	0.0195006	0.0271635
PI	1.14768	1.52621	1.52479	1.39956	0.218136	1.52763	1.3653	1.54839	1.48044	0.100252	1.00303	1.03583	0.989005	1.00929	0.0240318	1.14145	1.24229	1.19187	0.0713069	0.603055	0.088524	0.088524	0.23824	0.0112921	0.150658

## Sheet: Normalized TFA and mRNA
Normalized TFA and corresponding mRNA (log10 fold changes versus control)
		Averages						STDEV
		CLV3n	CLV3p	FILp	WUSp	Max/Min		CLV3n	CLV3p	FILp	WUSp
LFY	TF	0.638263	0.526149	0.664134	0.631517	0.664134		0.0410274	0.0336733	0.0321323	0.039824
LFY	mRNA	2.25397	2.32309	2.3517	2.26582	2.3517		0.140464	0.0964421	0.0351093	0.0849514
AG	TFA	0.946284	0.334095	0.434498	0.118775	0.946284		0.235225	0.0908628	0.128503	0.0241606
AG	mRNA	1.23456	1.01669	0.195406	0.437849	1.23456		0.14217	0.131704	0.276795	0.241374
AP2	TF	0.847296	0.996594	0.968727	1.13985	1.13985		0.093992	0.109327	0.0670805	0.0927576
AP2	mRNA	0.0924517	-0.280064	-0.029003	-0.375279	-0.375279		0.137735	0.076367	0.230208	0.079931
SEP3	TF	1.10042	1.24976	0.950903	0.862927	1.24976		0.137735	0.076367	0.230208	0.079931
SEP3	mRNA	0.727148	0.547671	-0.0727961	-0.525794	0.727148		0.129641	0.186811	0.275757	0.132929
agl15	TF	-0.769441	-0.631725	-0.732335	-0.581984	-0.769441		0.0501074	0.0509416	0.0768699	0.00337502
agl15	mRNA	0.313295	-0.202229	0.166373	0.19249	0.313295		0.559259	0.163736	0.189508	0.186382
HY5	TF	1.03971	1.04268	1.07183	1.27242	1.27242		0.136097	0.122002	0.0826856	0.0255676
HY5	mRNA	0.226131	0.426816	0.205863	0.549339	0.549339		0.0680975	0.133328	0.0607061	0.0510836
AP3/PI	TF	1.4773	0.590103	0.715984	0.380034	1.4773		0.466157	0.150388	0.251816	0.167649
AP3	mRNA	1.09243	0.303806	-0.876188	0.171389	1.09243		0.149868	0.0450883	0.303501	0.236269
AP3/PI	TF	1.4773	0.590103	0.715984	0.380034	1.4773		0.466157	0.150388	0.251816	0.167649
PI	mRNA	1.39956	1.48044	1.00929	1.19187	1.48044		0.218136	0.100252	0.0240318	0.0713069
Max/Min as basis of normalization
Lfy	TFA	0.961045	0.792233	1	0.950888			0.0617759	0.0507026	0.0483823	0.0599639
Lfy	mRNA	0.958444	0.987837	1	0.963481			0.0597289	0.0410096	0.0149294	0.0361235
AG	TFA	1	0.353061	0.459163	0.125517			0.248578	0.0960207	0.135797	0.0255321
AG	mRNA	1	0.823526	0.15828	0.35466			0.115158	0.106681	0.224206	0.195514
AP2	TFA	0.74334	0.874321	0.849873	1			0.08246	0.0959138	0.0588503	0.081377
AP2	mRNA	0.246355	-0.746283	-0.0772839	-1			0.36702	0.203494	0.613432	0.212991
SEP3	TFA	0.880506	1	0.760866	0.690472			0.110209	0.0611051	0.184201	0.0639568
SEP3	mRNA	1	0.753176	-0.100112	-0.72309			0.178287	0.256909	0.37923	0.182809
agl15	TFA	-1	-0.821019	-0.951776	-0.756372			0.0651219	0.066206	0.0999036	0.00438633
agl15	mRNA	1	-0.645492	0.531045	0.614406			1.78509	0.522627	0.604889	0.594911
HY5	TF	0.817113	0.819444	0.842352	1			0.106959	0.0958817	0.0649828	0.0200936
HY5	mRNA	0.411642	0.776963	0.374747	1			0.123963	0.242706	0.110508	0.092991
AP3/PI	TF	1	0.399448	0.484658	0.25725			0.315547	0.1018	0.170457	0.113483
AP3	mRNA	1	0.2781	-0.802051	0.156887			0.137187	0.0412733	0.277821	0.216278
AP3/PI	TF	1	0.399448	0.484658	0.25725			0.315547	0.1018	0.170457	0.113483
PI	mRNA	0.945366	1	0.681749	0.805079			0.147346	0.0677179	0.0162329	0.048166
