# Supplementary material for: Network component analysis provides quantitative insights on an Arabidopsis transcription factor-gene regulatory network
Source: BMC Syst Biol. 2013 Nov 14;7:126. doi: 10.1186/1752-0509-7-126 (PMC3843564; doi:10.1186/1752-0509-7-126)
Supplement: Additional file 3 — Identifiability of NCA results: variability in estimating TF and CS from same gene expression data and initial connectivity strengths. TF activities and CS obtained in five independent executions of NCA from the same gene expression data and initial connectivity matrix used in this study. [file 1752-0509-7-126-S3.xlsx]

## Sheet: TFA
Name	Run	CLV3n	CLV3n	CLV3n	CLV3p	CLV3p	CLV3p	FILp	FILp	FILp	WUSp	WUSp	CLV3n	CLV3n	CLV3n	CLV3p	CLV3p	CLV3p	FILp	FILp	FILp	WUSp	WUSp	Scaling
		rep1	rep2	rep3	rep1	rep2	rep3	rep1	rep2	rep3	rep1	rep2	rep1	rep2	rep3	rep1	rep2	rep3	rep1	rep2	rep3	rep1	rep2	factor
LFY	Run 1	0.184669	0.207457	0.206245	0.158469	0.176571	0.158224	0.214806	0.196083	0.211736	0.206149	0.188549	0.590941	0.663863	0.659984	0.5071	0.565029	0.506317	0.687379	0.627467	0.677556	0.659677	0.603357	3.2
LFY	Run 2	0.184375	0.20625	0.20625	0.159375	0.178125	0.159375	0.215625	0.196875	0.2125	0.20625	0.1875	0.59	0.66	0.66	0.51	0.57	0.51	0.69	0.63	0.68	0.66	0.6	3.2
LFY	Run 3	0.184669	0.207457	0.206245	0.158469	0.176571	0.158224	0.214806	0.196083	0.211736	0.206149	0.188549	0.590941	0.663863	0.659984	0.5071	0.565029	0.506317	0.687379	0.627467	0.677556	0.659677	0.603357	3.2
LFY	Run 4	0.184669	0.207457	0.206245	0.158469	0.176571	0.158224	0.214806	0.196083	0.211736	0.206149	0.188549	0.590941	0.663863	0.659984	0.5071	0.565029	0.506317	0.687379	0.627467	0.677556	0.659677	0.603357	3.2
LFY	Run 5	0.184669	0.207457	0.206245	0.158469	0.176571	0.158224	0.214806	0.196083	0.211736	0.206149	0.188549	0.590941	0.663863	0.659984	0.5071	0.565029	0.506317	0.687379	0.627467	0.677556	0.659677	0.603357	3.2
LFY	AVG	0.18461	0.207216	0.206246	0.15865	0.176882	0.158454	0.21497	0.196242	0.211889	0.206169	0.188339
LFY	SD	0.000131523	0.000539843	2.27799e-06	0.000405231	0.00069476	0.000514701	0.000366296	0.000354053	0.000341615	4.51965e-05	0.000469141
AG	Run 1	0.442282	0.725318	0.687858	0.261255	0.243254	0.15058	0.195636	0.3628	0.293522	0.0887967	0.0664645	-0.676692	-1.10974	-1.05242	-0.39972	-0.372178	-0.230388	-0.299324	-0.555083	-0.449088	-0.135859	-0.101691	-1.53
AG	Run 2	-0.379085	-0.581699	-0.562092	-0.183007	-0.20915	-0.0718954	-0.156863	-0.27451	-0.254902	-0.0457516	-0.00653595	0.58	0.89	0.86	0.28	0.32	0.11	0.24	0.42	0.39	0.07	0.01	-1.53
AG	Run 3	-0.413318	-0.677354	-0.641577	-0.232685	-0.221756	-0.127742	-0.178395	-0.334843	-0.270436	-0.0737384	-0.0569834	0.632377	1.03635	0.981612	0.356008	0.339287	0.195446	0.272945	0.51231	0.413768	0.11282	0.0871846	-1.53
AG	Run 4	-0.289304	-0.488493	-0.459242	-0.178494	-0.155272	-0.105888	-0.126227	-0.245766	-0.188505	-0.0639804	-0.0473375	0.442635	0.747395	0.70264	0.273095	0.237566	0.162009	0.193128	0.376022	0.288412	0.0978901	0.0724264	-1.53
AG	Run 5	-0.412033	-0.644391	-0.618444	-0.210133	-0.23034	-0.0946318	-0.181953	-0.311751	-0.285712	-0.0664874	-0.0309311	0.63041	0.985918	0.94622	0.321503	0.352421	0.144787	0.278388	0.47698	0.437139	0.101726	0.0473245	-1.53
AG	AVG	-0.210292	-0.333324	-0.318699	-0.108613	-0.114653	-0.0499154	-0.0895603	-0.160814	-0.141207	-0.0322322	-0.0150647
AG	SD	0.368275	0.596156	0.567064	0.207918	0.202195	0.113876	0.160965	0.294696	0.245833	0.0684377	0.0494222
SEP3	Run 1	0.752295	0.854869	0.802526	0.885352	0.929991	0.921368	0.662303	0.725842	0.694125	0.690735	0.569013	-1.03064	-1.17117	-1.09946	-1.21293	-1.27409	-1.26227	-0.907355	-0.994403	-0.950952	-0.946307	-0.779548	-1.37
SEP3	Run 2	-0.591241	-0.613139	-0.576642	-0.759124	-0.781022	-0.80292	-0.489051	-0.576642	-0.532847	-0.576642	-0.423358	0.81	0.84	0.79	1.04	1.07	1.1	0.67	0.79	0.73	0.79	0.58	-1.37
SEP3	Run 3	-0.711591	-0.798634	-0.750033	-0.867918	-0.900169	-0.906801	-0.629869	-0.696859	-0.665799	-0.677103	-0.546428	0.97488	1.09413	1.02754	1.18905	1.23323	1.24232	0.862921	0.954697	0.912145	0.927631	0.748607	-1.37
SEP3	Run 4	-0.756629	-0.859354	-0.806812	-0.882784	-0.934165	-0.920222	-0.670299	-0.732768	-0.699315	-0.692562	-0.574768	1.03658	1.17731	1.10533	1.20941	1.27981	1.2607	0.91831	1.00389	0.958061	0.94881	0.787432	-1.37
SEP3	Run 5	0.629181	0.691567	0.649516	0.788715	0.801417	0.825899	0.551263	0.618678	0.588857	0.613014	0.477443	-0.861978	-0.947446	-0.889837	-1.08054	-1.09794	-1.13148	-0.75523	-0.847589	-0.806734	-0.839829	-0.654097	-1.37
SEP3	AVG	-0.135597	-0.144938	-0.136289	-0.167152	-0.17679	-0.176535	-0.115131	-0.13235	-0.122996	-0.128512	-0.0996195
SEP3	SD	0.758007	0.845026	0.793577	0.918569	0.954443	0.960336	0.663601	0.737751	0.701637	0.714309	0.572338
ap2	Run 1	-0.256433	-0.320057	-0.285167	-0.338387	-0.300493	-0.374606	-0.324808	-0.307642	-0.352697	-0.364156	-0.408623	-0.756477	-0.944168	-0.841243	-0.998241	-0.886453	-1.10509	-0.958184	-0.907543	-1.04045	-1.07426	-1.20544	2.95
ap2	Run 2	-0.142373	-0.166102	-0.149153	-0.223729	-0.213559	-0.274576	-0.227119	-0.189831	-0.230508	-0.240678	-0.288136	-0.42	-0.49	-0.44	-0.66	-0.63	-0.81	-0.67	-0.56	-0.68	-0.71	-0.85	2.95
ap2	Run 3	-0.211913	-0.255089	-0.231576	-0.284769	-0.270996	-0.322171	-0.277926	-0.256667	-0.294395	-0.304124	-0.34875	-0.625143	-0.752512	-0.683149	-0.840067	-0.799437	-0.950404	-0.819881	-0.757169	-0.868467	-0.897166	-1.02881	2.95
ap2	Run 4	-0.272483	-0.335171	-0.303337	-0.357281	-0.326829	-0.394525	-0.339255	-0.322664	-0.366427	-0.376926	-0.419615	-0.803824	-0.988756	-0.894843	-1.05398	-0.964145	-1.16385	-1.0008	-0.951859	-1.08096	-1.11193	-1.23786	2.95
ap2	Run 5	0.160625	0.179438	0.169928	0.232304	0.249032	0.272745	0.227149	0.200527	0.235436	0.240007	0.290648	0.473845	0.529343	0.501287	0.685296	0.734643	0.804599	0.670091	0.591554	0.694537	0.708021	0.857411	2.95
ap2	AVG	-0.144515	-0.179396	-0.159861	-0.194372	-0.172569	-0.218627	-0.188392	-0.175255	-0.201718	-0.209175	-0.234895
ap2	SD	0.177876	0.211376	0.193846	0.244113	0.239414	0.278643	0.236411	0.216395	0.250223	0.256871	0.298453
agl15	Run 1	0.198912	0.226105	0.21797	0.16261	0.17443	0.190864	0.228447	0.194924	0.188608	0.161448	0.162777	-0.714093	-0.811717	-0.782512	-0.58377	-0.626202	-0.685203	-0.820126	-0.699777	-0.677102	-0.579597	-0.58437	-3.59
agl15	Run 2	-0.178273	-0.200557	-0.203343	-0.100279	-0.142061	-0.119777	-0.208914	-0.158774	-0.133705	-0.097493	-0.097493	0.64	0.72	0.73	0.36	0.51	0.43	0.75	0.57	0.48	0.35	0.35	-3.59
agl15	Run 3	0.19835	0.226306	0.217863	0.159762	0.169179	0.188543	0.230677	0.194404	0.187795	0.161504	0.162975	-0.712076	-0.812437	-0.782127	-0.573545	-0.607352	-0.676869	-0.828132	-0.697912	-0.674185	-0.579799	-0.585081	-3.59
agl15	Run 4	0.195864	0.222148	0.215235	0.156734	0.170039	0.185379	0.227116	0.191328	0.18453	0.155931	0.158343	-0.703151	-0.79751	-0.772694	-0.562673	-0.610439	-0.66551	-0.815348	-0.686868	-0.662462	-0.559791	-0.568451	-3.59
agl15	Run 5	-0.185414	-0.20468	-0.208521	-0.12317	-0.158977	-0.145266	-0.207803	-0.175865	-0.16095	-0.113038	-0.116277	0.665636	0.734802	0.748589	0.442181	0.570728	0.521504	0.746011	0.631354	0.577812	0.405808	0.417436	-3.59
agl15	AVG	0.0458877	0.0538642	0.0478409	0.0511313	0.0425217	0.0599487	0.053905	0.0492035	0.0532556	0.0536702	0.054065
agl15	SD	0.207908	0.234146	0.231671	0.148901	0.176334	0.175942	0.239416	0.197755	0.183366	0.14521	0.147088
HY5	Run 1	0.314793	0.398525	0.326396	0.363273	0.30138	0.378026	0.330849	0.355131	0.385848	0.418115	0.430167	-0.944378	-1.19557	-0.979187	-1.08982	-0.90414	-1.13408	-0.992548	-1.06539	-1.15754	-1.25434	-1.2905	-3
HY5	Run 2	-0.186667	-0.243333	-0.193333	-0.216667	-0.16	-0.226667	-0.2	-0.21	-0.23	-0.256667	-0.26	0.56	0.73	0.58	0.65	0.48	0.68	0.6	0.63	0.69	0.77	0.78	-3
HY5	Run 3	-0.272295	-0.350026	-0.281617	-0.306852	-0.236886	-0.316389	-0.281849	-0.30371	-0.328872	-0.358576	-0.363768	0.816886	1.05008	0.844851	0.920556	0.710659	0.949166	0.845547	0.911131	0.986615	1.07573	1.0913	-3
HY5	Run 4	0.324749	0.4164	0.336917	0.376973	0.294919	0.392062	0.342454	0.366255	0.400011	0.437025	0.446724	-0.974248	-1.2492	-1.01075	-1.13092	-0.884757	-1.17619	-1.02736	-1.09876	-1.20003	-1.31107	-1.34017	-3
HY5	Run 5	-0.203818	-0.268974	-0.209655	-0.231096	-0.152419	-0.239468	-0.213644	-0.226219	-0.246854	-0.277292	-0.276481	0.611455	0.806922	0.628964	0.693289	0.457258	0.718405	0.640933	0.678657	0.740561	0.831876	0.829443	-3
HY5	AVG	-0.00464764	-0.00948159	-0.00425843	-0.00287387	0.00939873	-0.00248717	-0.00443797	-0.00370866	-0.00397339	-0.00747891	-0.00467154
HY5	SD	0.297901	0.3827	0.308463	0.342251	0.265665	0.355461	0.312938	0.334555	0.364281	0.399023	0.406469
AP3/PI	Run 1	0.647024	1.25079	1.11708	0.493811	0.419003	0.291478	0.329709	0.669541	0.461942	0.33917	0.177884	0.951125	1.83866	1.6421	0.725903	0.615934	0.428472	0.484672	0.984226	0.679055	0.49858	0.261489	1.47
AP3/PI	Run 2	0.408163	1	0.836735	0.394558	0.183673	0.272109	0.170068	0.544218	0.210884	0.272109	0.197279	0.6	1.47	1.23	0.58	0.27	0.4	0.25	0.8	0.31	0.4	0.29	1.47
AP3/PI	Run 3	0.574548	1.14044	1.00864	0.447714	0.371551	0.265992	0.2938	0.613587	0.406915	0.320709	0.17283	0.844585	1.67644	1.4827	0.65814	0.54618	0.391009	0.431886	0.901973	0.598165	0.471442	0.25406	1.47
AP3/PI	Run 4	-0.263047	-0.468355	-0.428983	-0.183895	-0.177498	-0.101662	-0.137309	-0.247579	-0.198734	-0.119246	-0.0548709	-0.386679	-0.688481	-0.630605	-0.270325	-0.260922	-0.149443	-0.201844	-0.363941	-0.292139	-0.175291	-0.0806603	1.47
AP3/PI	Run 5	0.509074	1.1602	0.991157	0.446892	0.245983	0.304	0.22042	0.624139	0.284735	0.296674	0.214454	0.748339	1.70549	1.457	0.656932	0.361594	0.446879	0.324017	0.917485	0.418561	0.436111	0.315247	1.47
AP3/PI	AVG	0.375152	0.816614	0.704924	0.319816	0.208542	0.206383	0.175338	0.440781	0.233149	0.221883	0.141515
AP3/PI	SD	0.367422	0.723912	0.641709	0.283766	0.235538	0.172869	0.185521	0.387412	0.260874	0.192359	0.111019

## Sheet: CS
Name	LFY	LFY	LFY	LFY	LFY	AG	AG	AG	AG	AG	SEP3	SEP3	SEP3	SEP3	SEP3	ap2	ap2	ap2	ap2	ap2	agl15	agl15	agl15	agl15	agl15	HY5	HY5	HY5	HY5	HY5	AP3/PI	AP3/PI	AP3/PI	AP3/PI	AP3/PI	LFY	LFY	LFY	LFY	LFY	AG	AG	AG	AG	AG	SEP3	SEP3	SEP3	SEP3
Run	1	2	3	4	5	1	2	3	4	5	1	2	3	4	5	1	2	3	4	5	1	2	3	4	5	1	2	3	4	5	1	2	3	4	5	1	2	3	4	5	1	2	3	4	5	1	2	3	4
Scaled	S	S	S	S	S	S	S	S	S	S	S	S	S	S	S	S	S	S	S	S	S	S	S	S	S	S	S	S	S	S	S	S	S	S	S	–	–	–	–	–	–	–	–	–	–	–	–	–	–
NAP	0	0	0	0	0	0	0	0	0	0	0	0	0	0	0	0	0	0	0	0	0	0	0	0	0	0	0	0	0	0	0.53	0.787092	0.604071	-3.1481	0.622747	0	0	0	0	0	0	0	0	0	0	0	0	0	0
CRC	0	0	0	0	0	-1.53	-1.53	-1.53	-1.53	-1.53	0	0	0	0	0	0	0	0	0	0	0	0	0	0	0	0	0	0	0	0	0	0	0	0	0	0	0	0	0	0	-1.53	1.90644	1.65109	2.28309	1.71559	0	0	0	0
GIK	0	0	0	0	0	-0.07	-0.0673658	-0.0644059	-0.0667717	-0.0647661	0	0	0	0	0	0	0	0	0	0	0	0	0	0	0	0	0	0	0	0	0	0	0	0	0	0	0	0	0	0	-0.07	0.0839404	0.0695033	0.0996379	0.0726223	0	0	0	0
APL	0	0	0	0	0	-0.65	-0.622909	-0.642205	-0.650211	-0.636912	0	0	0	0	0	0	0	0	0	0	0	0	0	0	0	0	0	0	0	0	0	0	0	0	0	0	0	0	0	0	-0.65	0.776169	0.693032	0.970256	0.71417	0	0	0	0
AGL2	0	0	0	0	0	0	0	0	0	0	-0.83	-0.834917	-0.830173	-0.829276	-0.831077	0	0	0	0	0	0	0	0	0	0	0	0	0	0	0	0	0	0	0	0	0	0	0	0	0	0	0	0	0	0	-0.83	1.04054	0.863537	0.825843
AGL4	0	0	0	0	0	0	0	0	0	0	-1.29	-1.29405	-1.28715	-1.28787	-1.28751	0	0	0	0	0	0	0	0	0	0	0	0	0	0	0	0	0	0	0	0	0	0	0	0	0	0	0	0	0	0	-1.29	1.61274	1.33889	1.28254
AGL8	0	0	0	0	0	0	0	0	0	0	-1.37	-1.37	-1.37	-1.37	-1.37	0	0	0	0	0	0	0	0	0	0	0	0	0	0	0	0	0	0	0	0	0	0	0	0	0	0	0	0	0	0	-1.37	1.7074	1.42506	1.36433
AGL3	0	0	0	0	0	0	0	0	0	0	-1.11	-1.12296	-1.11533	-1.11287	-1.11736	0	0	0	0	0	0	0	0	0	0	0	0	0	0	0	0	0	0	0	0	0	0	0	0	0	0	0	0	0	0	-1.11	1.39951	1.16016	1.10827
ACS8	0	0	0	0	0	0	0	0	0	0	0	0	0	0	0	0	0	0	0	0	0	0	0	0	0	0.04	0.0650046	0.0434985	0.0327667	0.0518038	0	0	0	0	0	0	0	0	0	0	0	0	0	0	0	0	0	0	0
ADR1	0	0	0	0	0	0	0	0	0	0	0	0	0	0	0	0	0	0	0	0	0	0	0	0	0	-0.45	-0.837135	-0.532437	-0.388934	-0.750502	0	0	0	0	0	0	0	0	0	0	0	0	0	0	0	0	0	0	0
INV1	0	0	0	0	0	0	0	0	0	0	0	0	0	0	0	0	0	0	0	0	0	0	0	0	0	-0.45	-0.838942	-0.535675	-0.390022	-0.754618	0	0	0	0	0	0	0	0	0	0	0	0	0	0	0	0	0	0	0
UNK4	0	0	0	0	0	0	0	0	0	0	0	0	0	0	0	0	0	0	0	0	0	0	0	0	0	-1.21	-2.2715	-1.45013	-1.05772	-2.03646	0	0	0	0	0	0	0	0	0	0	0	0	0	0	0	0	0	0	0
FAD bin	0	0	0	0	0	0	0	0	0	0	0	0	0	0	0	0	0	0	0	0	0	0	0	0	0	-0.57	-1.06144	-0.675882	-0.493627	-0.952139	0	0	0	0	0	0	0	0	0	0	0	0	0	0	0	0	0	0	0
UNK5	0	0	0	0	0	0	0	0	0	0	0	0	0	0	0	0	0	0	0	0	0	0	0	0	0	-0.3	-0.566311	-0.360216	-0.262508	-0.51312	0	0	0	0	0	0	0	0	0	0	0	0	0	0	0	0	0	0	0
UNK6	0	0	0	0	0	0	0	0	0	0	0	0	0	0	0	0	0	0	0	0	0	0	0	0	0	0.04	0.0690571	0.0402041	0.0326322	0.0570148	0	0	0	0	0	0	0	0	0	0	0	0	0	0	0	0	0	0	0
FLO10	0	0	0	0	0	2.24	1.39747	1.92906	-0.555712	1.82841	0	0	0	0	0	0	0	0	0	0	0	0	0	0	0	0	0	0	0	0	1.47	1.47	1.47	1.47	1.47	0	0	0	0	0	2.24	-1.74131	-2.08173	0.829242	-2.0502	0	0	0	0
AGL5	0	0	0	0	0	-0.52	-0.39497	-0.467631	-0.548025	-0.399015	0.71	0.430037	0.597098	0.773416	0.380216	-0.59	-0.760316	-0.614743	-0.557713	-0.551614	0	0	0	0	0	0	0	0	0	0	0	0	0	0	0	0	0	0	0	0	-0.52	0.492148	0.504641	0.817772	0.447416	0.71	-0.535945	-0.621096	-0.770214
AGL1	0	0	0	0	0	0	0	0	0	0	0.5	0.436082	0.511608	0.533627	0.492859	-0.39	-0.689349	-0.500545	-0.369384	-0.718111	0	0	0	0	0	0	0	0	0	0	0	0	0	0	0	0	0	0	0	0	0	0	0	0	0	0.5	-0.543478	-0.532169	-0.531418
HLH1	0	0	0	0	0	0	0	0	0	0	0	0	0	0	0	2.95	2.95	2.95	2.95	2.95	0	0	0	0	0	-3	-3	-3	-3	-3	0	0	0	0	0	0	0	0	0	0	0	0	0	0	0	0	0	0	0
RD20	0	0	0	0	0	0	0	0	0	0	0	0	0	0	0	3.23	2.36736	2.52723	2.74795	2.28441	0	0	0	0	0	-2.6	-1.33291	-1.86163	-2.25434	-1.37261	0	0	0	0	0	0	0	0	0	0	0	0	0	0	0	0	0	0	0
EDF4	0	0	0	0	0	0	0	0	0	0	0	0	0	0	0	-1.04	-1.80712	-1.1486	-0.903478	-1.58197	-0.09	-0.678474	-0.256515	-0.0683838	-0.502856	0	0	0	0	0	0	0	0	0	0	0	0	0	0	0	0	0	0	0	0	0	0	0	0
AGL22	0	0	0	0	0	0	0	0	0	0	1.19	0.1287	1.01818	1.12204	0.509649	0	0	0	0	0	-3.59	-3.59	-3.59	-3.59	-3.59	0	0	0	0	0	0	0	0	0	0	0	0	0	0	0	0	0	0	0	0	1.19	-0.160396	-1.0591	-1.11739
RAV2	0	0	0	0	0	0	0	0	0	0	0	0	0	0	0	0	0	0	0	0	2.28	2.06924	2.54194	2.21251	1.91201	-1.36	-1.16156	-1.67694	-1.11015	-1.29312	0	0	0	0	0	0	0	0	0	0	0	0	0	0	0	0	0	0	0
ACR7	1.9	1.89715	1.89715	1.89715	1.89715	0	0	0	0	0	0	0	0	0	0	0	0	0	0	0	0	0	0	0	0	0	0	0	0	0	0	0	0	0	0	1.9	1.89941	1.89941	1.89941	1.89941	0	0	0	0	0	0	0	0	0
ASN1	0.1	0.104596	0.104596	0.104596	0.104596	0	0	0	0	0	0	0	0	0	0	0	0	0	0	0	0	0	0	0	0	0	0	0	0	0	0	0	0	0	0	0.1	0.10472	0.10472	0.10472	0.10472	0	0	0	0	0	0	0	0	0
BGLU15	0.23	0.232304	0.232304	0.232304	0.232304	0	0	0	0	0	0	0	0	0	0	0	0	0	0	0	0	0	0	0	0	0	0	0	0	0	0	0	0	0	0	0.23	0.232581	0.232581	0.232581	0.232581	0	0	0	0	0	0	0	0	0
BZIP	-0.03	-0.0326249	-0.0326249	-0.0326249	-0.0326249	0	0	0	0	0	0	0	0	0	0	0	0	0	0	0	0	0	0	0	0	0	0	0	0	0	0	0	0	0	0	-0.03	-0.0326638	-0.0326638	-0.0326638	-0.0326638	0	0	0	0	0	0	0	0	0
AGL10	0.79	0.791785	0.791785	0.791785	0.791785	0	0	0	0	0	0	0	0	0	0	0	0	0	0	0	0	0	0	0	0	0	0	0	0	0	0	0	0	0	0	0.79	0.792728	0.792728	0.792728	0.792728	0	0	0	0	0	0	0	0	0
UNK1	0.72	0.71687	0.71687	0.71687	0.71687	0	0	0	0	0	0	0	0	0	0	0	0	0	0	0	0	0	0	0	0	0	0	0	0	0	0	0	0	0	0	0.72	0.717723	0.717723	0.717723	0.717723	0	0	0	0	0	0	0	0	0
LEA	0.17	0.165823	0.165823	0.165823	0.165823	0	0	0	0	0	0	0	0	0	0	0	0	0	0	0	0	0	0	0	0	0	0	0	0	0	0	0	0	0	0	0.17	0.166021	0.166021	0.166021	0.166021	0	0	0	0	0	0	0	0	0
UNK2	0.16	0.159416	0.159416	0.159416	0.159416	0	0	0	0	0	0	0	0	0	0	0	0	0	0	0	0	0	0	0	0	0	0	0	0	0	0	0	0	0	0	0.16	0.159606	0.159606	0.159606	0.159606	0	0	0	0	0	0	0	0	0
LEU1	0.94	0.940706	0.940706	0.940706	0.940706	0	0	0	0	0	0	0	0	0	0	0	0	0	0	0	0	0	0	0	0	0	0	0	0	0	0	0	0	0	0	0.94	0.941826	0.941826	0.941826	0.941826	0	0	0	0	0	0	0	0	0
HB51	1.27	1.26946	1.26946	1.26946	1.26946	0	0	0	0	0	0	0	0	0	0	0	0	0	0	0	0	0	0	0	0	0	0	0	0	0	0	0	0	0	0	1.27	1.27097	1.27097	1.27097	1.27097	0	0	0	0	0	0	0	0	0
GRA1	1.06	1.05896	1.05896	1.05896	1.05896	0	0	0	0	0	0	0	0	0	0	0	0	0	0	0	0	0	0	0	0	0	0	0	0	0	0	0	0	0	0	1.06	1.06022	1.06022	1.06022	1.06022	0	0	0	0	0	0	0	0	0
UNK3	1.64	1.63518	1.63518	1.63518	1.63518	0	0	0	0	0	0	0	0	0	0	0	0	0	0	0	0	0	0	0	0	0	0	0	0	0	0	0	0	0	0	1.64	1.63713	1.63713	1.63713	1.63713	0	0	0	0	0	0	0	0	0
MYB17	3.2	3.2	3.2	3.2	3.2	0	0	0	0	0	0	0	0	0	0	0	0	0	0	0	0	0	0	0	0	0	0	0	0	0	0	0	0	0	0	3.2	3.20381	3.20381	3.20381	3.20381	0	0	0	0	0	0	0	0	0
SUS4	0.2	0.203493	0.203493	0.203493	0.203493	0	0	0	0	0	0	0	0	0	0	0	0	0	0	0	0	0	0	0	0	0	0	0	0	0	0	0	0	0	0	0.2	0.203735	0.203735	0.203735	0.203735	0	0	0	0	0	0	0	0	0
TLP8	2.58	2.57379	2.57379	2.57379	2.57379	0	0	0	0	0	0	0	0	0	0	0	0	0	0	0	0	0	0	0	0	0	0	0	0	0	0	0	0	0	0	2.58	2.57686	2.57686	2.57686	2.57686	0	0	0	0	0	0	0	0	0
APUM9	0	0	0	0	0	0	0	0	0	0	0	0	0	0	0	0.09	0.206904	0.111143	0.0757406	0.160836	0	0	0	0	0	0	0	0	0	0	0	0	0	0	0	0	0	0	0	0	0	0	0	0	0	0	0	0	0
DAN1	0	0	0	0	0	0	0	0	0	0	0	0	0	0	0	-0.94	-1.95392	-1.14613	-0.802502	-1.71411	0	0	0	0	0	0	0	0	0	0	0	0	0	0	0	0	0	0	0	0	0	0	0	0	0	0	0	0	0
KIN1	0	0	0	0	0	0	0	0	0	0	0	0	0	0	0	-0.67	-1.40076	-0.820514	-0.574306	-1.21949	0	0	0	0	0	0	0	0	0	0	0	0	0	0	0	0	0	0	0	0	0	0	0	0	0	0	0	0	0
AGL44	0	0	0	0	0	0	0	0	0	0	0	0	0	0	0	-0.74	-1.5907	-0.914964	-0.637008	-1.3864	0	0	0	0	0	0	0	0	0	0	0	0	0	0	0	0	0	0	0	0	0	0	0	0	0	0	0	0	0
PERK4	0	0	0	0	0	0	0	0	0	0	0	0	0	0	0	0.14	0.31807	0.174798	0.118673	0.294501	0	0	0	0	0	0	0	0	0	0	0	0	0	0	0	0	0	0	0	0	0	0	0	0	0	0	0	0	0
DNA1	0	0	0	0	0	0	0	0	0	0	0	0	0	0	0	0.51	1.14188	0.634857	0.437507	0.97038	0	0	0	0	0	0	0	0	0	0	0	0	0	0	0	0	0	0	0	0	0	0	0	0	0	0	0	0	0
PKS2	0	0	0	0	0	0	0	0	0	0	0	0	0	0	0	0.69	1.45195	0.851692	0.595116	1.29188	0	0	0	0	0	0	0	0	0	0	0	0	0	0	0	0	0	0	0	0	0	0	0	0	0	0	0	0	0
AGL25	0	0	0	0	0	0	0	0	0	0	0	0	0	0	0	0	0	0	0	0	0.75	1.31759	0.811177	0.774185	1.0399	0	0	0	0	0	0	0	0	0	0	0	0	0	0	0	0	0	0	0	0	0	0	0	0
FUS3	0	0	0	0	0	0	0	0	0	0	0	0	0	0	0	0	0	0	0	0	0.56	1.04067	0.606876	0.578905	0.797374	0	0	0	0	0	0	0	0	0	0	0	0	0	0	0	0	0	0	0	0	0	0	0	0
IAA30	0	0	0	0	0	0	0	0	0	0	0	0	0	0	0	0	0	0	0	0	-0.7	-1.31983	-0.755291	-0.719019	-1.00196	0	0	0	0	0	0	0	0	0	0	0	0	0	0	0	0	0	0	0	0	0	0	0	0
LEC2	0	0	0	0	0	0	0	0	0	0	0	0	0	0	0	0	0	0	0	0	0.31	0.559765	0.336052	0.321	0.437539	0	0	0	0	0	0	0	0	0	0	0	0	0	0	0	0	0	0	0	0	0	0	0	0
ATGA2OX4	0	0	0	0	0	0	0	0	0	0	0	0	0	0	0	0	0	0	0	0	0.4	0.726962	0.431285	0.410576	0.562101	0	0	0	0	0	0	0	0	0	0	0	0	0	0	0	0	0	0	0	0	0	0	0	0
LEA7	0	0	0	0	0	0	0	0	0	0	0	0	0	0	0	0	0	0	0	0	-1.02	-1.8519	-1.09533	-1.04571	-1.43477	0	0	0	0	0	0	0	0	0	0	0	0	0	0	0	0	0	0	0	0	0	0	0	0
CSP4	0	0	0	0	0	0	0	0	0	0	0	0	0	0	0	0	0	0	0	0	-1.42	-2.56843	-1.54016	-1.46725	-1.99838	0	0	0	0	0	0	0	0	0	0	0	0	0	0	0	0	0	0	0	0	0	0	0	0
AGL18	0	0	0	0	0	0	0	0	0	0	0	0	0	0	0	0	0	0	0	0	-0.16	-0.27581	-0.168054	-0.160202	-0.216923	0	0	0	0	0	0	0	0	0	0	0	0	0	0	0	0	0	0	0	0	0	0	0	0
DTA2	0	0	0	0	0	0	0	0	0	0	0	0	0	0	0	0	0	0	0	0	-0.22	-0.332273	-0.240932	-0.228902	-0.281935	0	0	0	0	0	0	0	0	0	0	0	0	0	0	0	0	0	0	0	0	0	0	0	0
CBF2	0	0	0	0	0	0	0	0	0	0	0	0	0	0	0	0	0	0	0	0	-1.5	-2.66168	-1.62493	-1.54719	-2.0896	0	0	0	0	0	0	0	0	0	0	0	0	0	0	0	0	0	0	0	0	0	0	0	0
[truncated: 21 more columns]
